# Supplementary material for: Transgenerational epigenetic effects imposed by neonicotinoid thiacloprid exposure
Source: Life Sci Alliance. 2023 Nov 16;7(2):e202302237. doi: 10.26508/lsa.202302237 (PMC10654101; doi:10.26508/lsa.202302237)
Supplement: Supplementary file 1 [file LSA-2023-02237_TableS1.xlsx]

## Sheet: Sheet1
2410141K09Rik	None
2610301B20Rik	None
2610318N02Rik	RIKEN cDNA 2610318N02 gene
3110018I06Rik	RIKEN cDNA 3110018I06 gene
3830403N18Rik	RIKEN cDNA 3830403N18 gene
4930447A16Rik	RIKEN cDNA 4930447A16 gene
4930470P17Rik	RIKEN cDNA 4930470P17 gene
6030445D17Rik	RIKEN cDNA 6030445D17 gene
6430573F11Rik	None
7530416G11Rik	RIKEN cDNA 7530416G11 gene
9130230L23Rik	RIKEN cDNA 9130230L23 gene
9330159F19Rik	RIKEN cDNA 9330159F19 gene
9330182L06Rik	None
Abca6	ATP-binding cassette, sub-family A (ABC1), member 6
Abca9	ATP-binding cassette, sub-family A (ABC1), member 9
Abr	active BCR-related gene
Acer2	alkaline ceramidase 2
Actg1	actin, gamma, cytoplasmic 1
Adad2	adenosine deaminase domain containing 2
Adam6b	a disintegrin and metallopeptidase domain 6B
Adamts12	a disintegrin-like and metallopeptidase (reprolysin type) with thrombospondin type 1 motif, 12
Adamts14	a disintegrin-like and metallopeptidase (reprolysin type) with thrombospondin type 1 motif, 14
Adgra1	adhesion G protein-coupled receptor A1
Adgra2	adhesion G protein-coupled receptor A2
Adgrl2	adhesion G protein-coupled receptor L2
Adgrl3	adhesion G protein-coupled receptor L3
Ado	2-aminoethanethiol (cysteamine) dioxygenase
Aff3	AF4/FMR2 family, member 3
Afg3l2	AFG3-like AAA ATPase 2
Aggf1	angiogenic factor with G patch and FHA domains 1
AI854703	expressed sequence AI854703
Ak1	adenylate kinase 1
Ak5	adenylate kinase 5
Akr1cl	aldo-keto reductase family 1, member C-like
Akr1d1	aldo-keto reductase family 1, member D1
Alkbh5	alkB homolog 5, RNA demethylase
Alpk2	alpha-kinase 2
Amigo2	adhesion molecule with Ig like domain 2
Ankar	ankyrin and armadillo repeat containing
Ankrd13b	ankyrin repeat domain 13b
Ankrd49	ankyrin repeat domain 49
Ankrd55	ankyrin repeat domain 55
Ankrd6	ankyrin repeat domain 6
Anks1	ankyrin repeat and SAM domain containing 1
Anks1b	ankyrin repeat and sterile alpha motif domain containing 1B
Ano8	anoctamin 8
Apob	apolipoprotein B
Apobec3	apolipoprotein B mRNA editing enzyme, catalytic polypeptide 3
Arf2	ADP-ribosylation factor 2
Arhgap10	Rho GTPase activating protein 10
Arhgap20	Rho GTPase activating protein 20
Arhgap24	Rho GTPase activating protein 24
Arid1b	AT rich interactive domain 1B (SWI-like)
Arid5b	AT rich interactive domain 5B (MRF1-like)
Armc10	armadillo repeat containing 10
Arrdc3	arrestin domain containing 3
Arsa	arylsulfatase A
Art1	ADP-ribosyltransferase 1
Atp11b	ATPase, class VI, type 11B
Atp5o	ATP synthase, H+ transporting, mitochondrial F1 complex, O subunit
AU015836	expressed sequence AU015836
AU022751	None
B3galt5	UDP-Gal:betaGlcNAc beta 1,3-galactosyltransferase, polypeptide 5
B3gat1	beta-1,3-glucuronyltransferase 1 (glucuronosyltransferase P)
Baalc	brain and acute leukemia, cytoplasmic
Bach2	BTB and CNC homology, basic leucine zipper transcription factor 2
Batf3	basic leucine zipper transcription factor, ATF-like 3
Baz2b	bromodomain adjacent to zinc finger domain, 2B
Bbs7	Bardet-Biedl syndrome 7 (human)
BC049762	cDNA sequence BC049762
BC051019	cDNA sequence BC051019
Bcl11b	B cell leukemia/lymphoma 11B
Bcl3	B cell leukemia/lymphoma 3
Bdkrb1	bradykinin receptor, beta 1
Bdkrb2	bradykinin receptor, beta 2
Bean1	brain expressed, associated with Nedd4, 1
Bola2	bolA-like 2 (E. coli)
Brf2	BRF2, RNA polymerase III transcription initiation factor 50kDa subunit
Bst2	bone marrow stromal cell antigen 2
Btbd16	BTB (POZ) domain containing 16
C1qtnf2	C1q and tumor necrosis factor related protein 2
Cabp5	calcium binding protein 5
Cacna1e	calcium channel, voltage-dependent, R type, alpha 1E subunit
Capza3	capping protein (actin filament) muscle Z-line, alpha 3
Card10	caspase recruitment domain family, member 10
Catsper1	cation channel, sperm associated 1
Cblc	Casitas B-lineage lymphoma c
Cbln3	cerebellin 3 precursor protein
Cbr4	carbonyl reductase 4
Cbx7	chromobox 7
Ccdc115	coiled-coil domain containing 115
Ccdc175	coiled-coil domain containing 175
Ccdc186	coiled-coil domain containing 186
Ccdc59	coiled-coil domain containing 59
Ccnd2	cyclin D2
Ccnjl	cyclin J-like
Ccnyl1	cyclin Y-like 1
Cd109	CD109 antigen
Cd28	CD28 antigen
Cd48	CD48 antigen
Cd55b	CD55 molecule, decay accelerating factor for complement B
Cdc42ep1	CDC42 effector protein (Rho GTPase binding) 1
Cdh4	cadherin 4
Cdh5	cadherin 5
Cdh8	cadherin 8
Cdk5rap2	CDK5 regulatory subunit associated protein 2
Cdkn1a	cyclin-dependent kinase inhibitor 1A (P21)
Cdkn1c	cyclin-dependent kinase inhibitor 1C (P57)
Celsr2	cadherin, EGF LAG seven-pass G-type receptor 2
Cenpf	centromere protein F
Cfap161	cilia and flagella associated protein 161
Cga	glycoprotein hormones, alpha subunit
Chd7	chromodomain helicase DNA binding protein 7
Chrna10	cholinergic receptor, nicotinic, alpha polypeptide 10
Cit	citron
Cldn34b3	claudin 34B3
Clvs1	clavesin 1
Cmss1	cms small ribosomal subunit 1
Cmtm5	CKLF-like MARVEL transmembrane domain containing 5
Col12a1	collagen, type XII, alpha 1
Col15a1	collagen, type XV, alpha 1
Col6a2	collagen, type VI, alpha 2
Col8a1	collagen, type VIII, alpha 1
Coro6	coronin 6
Cpa6	carboxypeptidase A6
Crhr1	corticotropin releasing hormone receptor 1
Crtc1	CREB regulated transcription coactivator 1
Csf1	colony stimulating factor 1 (macrophage)
Cstf3	cleavage stimulation factor, 3' pre-RNA, subunit 3
Ctla4	cytotoxic T-lymphocyte-associated protein 4
Ctu1	cytosolic thiouridylase subunit 1
Cuedc1	CUE domain containing 1
Cux1	cut-like homeobox 1
Cyld	CYLD lysine 63 deubiquitinase
Cyth2	cytohesin 2
D2hgdh	D-2-hydroxyglutarate dehydrogenase
D630036H23Rik	RIKEN cDNA D630036H23 gene
Daam1	dishevelled associated activator of morphogenesis 1
Dact1	dishevelled-binding antagonist of beta-catenin 1
Dcaf7	DDB1 and CUL4 associated factor 7
Dctd	dCMP deaminase
Dda1	DET1 and DDB1 associated 1
Ddhd1	DDHD domain containing 1
Ddx11	DEAD/H box helicase 11
Ddx4	DEAD box helicase 4
Dennd1c	DENN/MADD domain containing 1C
Dicer1	dicer 1, ribonuclease type III
Dio3	deiodinase, iodothyronine type III
Disc1	disrupted in schizophrenia 1
Dlgap1	DLG associated protein 1
Dlk1	delta like non-canonical Notch ligand 1
Dmrtb1	DMRT-like family B with proline-rich C-terminal, 1
Dnajc19	DnaJ heat shock protein family (Hsp40) member C19
Dnd1	DND microRNA-mediated repression inhibitor 1
Dnmt3a	DNA methyltransferase 3A
Dpep3	dipeptidase 3
Dppa3	developmental pluripotency-associated 3
Dsn1	DSN1 homolog, MIS12 kinetochore complex component
Dst	dystonin
Dtl	denticleless E3 ubiquitin protein ligase
Dtx1	deltex 1, E3 ubiquitin ligase
Dyrk2	dual-specificity tyrosine-(Y)-phosphorylation regulated kinase 2
E330021D16Rik	RIKEN cDNA E330021D16 gene
Ednrb	endothelin receptor type B
Eef1akmt1	EEF1A alpha lysine methyltransferase 1
Efnb2	ephrin B2
Ehd2	EH-domain containing 2
Emilin2	elastin microfibril interfacer 2
Emp1	epithelial membrane protein 1
Epb41l1	erythrocyte membrane protein band 4.1 like 1
Ephb3	Eph receptor B3
Ephb4	Eph receptor B4
Eps8	epidermal growth factor receptor pathway substrate 8
Eps8l3	EPS8-like 3
Espn	espin
Etnk1	ethanolamine kinase 1
Exoc4	exocyst complex component 4
Eya2	EYA transcriptional coactivator and phosphatase 2
F2r	coagulation factor II (thrombin) receptor
F2rl1	coagulation factor II (thrombin) receptor-like 1
Fam174a	family with sequence similarity 174, member A
Fam49a	None
Fam71a	golgi associated RAB2 interactor family member 4
Fam83d	family with sequence similarity 83, member D
Fam84a	None
Fat1	FAT atypical cadherin 1
Fdx1	ferredoxin 1
Fermt2	fermitin family member 2
Fignl2	fidgetin-like 2
Fkbp6	FK506 binding protein 6
Flt3	FMS-like tyrosine kinase 3
Frmd4a	FERM domain containing 4A
Fryl	FRY like transcription coactivator
Fshr	follicle stimulating hormone receptor
Fstl4	follistatin-like 4
Ftcd	formiminotransferase cyclodeaminase
Fzd5	frizzled class receptor 5
Fzd6	frizzled class receptor 6
G430095P16Rik	RIKEN cDNA G430095P16 gene
Gadl1	glutamate decarboxylase-like 1
Gal3st2b	galactose-3-O-sulfotransferase 2B
Gal3st3	galactose-3-O-sulfotransferase 3
Galp	galanin-like peptide
Gata3	GATA binding protein 3
Gatsl2	None
Gdf10	growth differentiation factor 10
Gdf2	growth differentiation factor 2
gene	description
Gipc3	GIPC PDZ domain containing family, member 3
Glb1l2	galactosidase, beta 1-like 2
Gm10139	predicted gene 10139
Gm10260	None
Gm10306	None
Gm10308	predicted gene 10308
Gm10320	predicted pseudogene 10320
Gm10324	None
Gm10338	predicted gene 10338
Gm10358	predicted gene 10358
Gm11011	predicted gene 11011
Gm11232	predicted gene 11232
Gm12728	predicted gene 12728
Gm15091	predicted gene 15091
Gm16494	predicted gene 16494
Gm35911	None
Gm37013	predicted gene, 37013
Gm37388	predicted gene, 37388
Gm5294	None
Gm6594	predicted pseudogene 6594
Gm7276	predicted gene 7276
Gm8994	None
Gm9195	predicted gene 9195
Gm973	predicted gene 973
Gm9745	predicted gene 9745
Gm9857	predicted gene 9857
Gnas	GNAS (guanine nucleotide binding protein, alpha stimulating) complex locus
Gosr2	golgi SNAP receptor complex member 2
Gpr83	G protein-coupled receptor 83
Grhl2	grainyhead like transcription factor 2
Grin2b	glutamate receptor, ionotropic, NMDA2B (epsilon 2)
Grm2	glutamate receptor, metabotropic 2
Grm3	glutamate receptor, metabotropic 3
Grm4	glutamate receptor, metabotropic 4
Gsc	goosecoid homeobox
Gtf2a1	general transcription factor II A, 1
Gtf2ird2	GTF2I repeat domain containing 2
Gtpbp3	GTP binding protein 3
Gzma	granzyme A
Gzmk	granzyme K
H1f0	H1.0 linker histone
Haao	3-hydroxyanthranilate 3,4-dioxygenase
Hdgfl1	HDGF like 1
Hebp2	heme binding protein 2
Henmt1	HEN1 methyltransferase homolog 1 (Arabidopsis)
Hip1	huntingtin interacting protein 1
Hipk3	homeodomain interacting protein kinase 3
Hmga2	high mobility group AT-hook 2
Hnrnpa3	heterogeneous nuclear ribonucleoprotein A3
Hoxa2	homeobox A2
Hs3st3b1	heparan sulfate (glucosamine) 3-O-sulfotransferase 3B1
Hspb8	heat shock protein 8
Htr1d	5-hydroxytryptamine (serotonin) receptor 1D
Ibsp	integrin binding sialoprotein
Icos	inducible T cell co-stimulator
Idi1	isopentenyl-diphosphate delta isomerase
Ifng	interferon gamma
Ifnk	interferon kappa
Igsf21	immunoglobulin superfamily, member 21
Igsf5	immunoglobulin superfamily, member 5
Il17b	interleukin 17B
Il17d	interleukin 17D
Il18	interleukin 18
Il20rb	interleukin 20 receptor beta
Ing2	inhibitor of growth family, member 2
Inpp5f	inositol polyphosphate-5-phosphatase F
Ins1	insulin I
Insc	INSC spindle orientation adaptor protein
Intu	inturned planar cell polarity protein
Iqcf6	IQ motif containing F6
Iqcg	IQ motif containing G
Irgc1	immunity-related GTPase family, cinema 1
Irgq	immunity-related GTPase family, Q
Irx3	Iroquois related homeobox 3
Irx5	Iroquois homeobox 5
Itpr2	inositol 1,4,5-triphosphate receptor 2
Jph2	junctophilin 2
Kank1	KN motif and ankyrin repeat domains 1
Kbtbd13	kelch repeat and BTB (POZ) domain containing 13
Kcna1	potassium voltage-gated channel, shaker-related subfamily, member 1
Kcna6	potassium voltage-gated channel, shaker-related, subfamily, member 6
Kcng1	potassium voltage-gated channel, subfamily G, member 1
Kcnh6	potassium voltage-gated channel, subfamily H (eag-related), member 6
Kcnk2	potassium channel, subfamily K, member 2
Kcnk9	potassium channel, subfamily K, member 9
Kcnv2	potassium channel, subfamily V, member 2
Kctd15	potassium channel tetramerisation domain containing 15
Kctd3	potassium channel tetramerisation domain containing 3
Keap1	kelch-like ECH-associated protein 1
Khnyn	KH and NYN domain containing
Kif13a	kinesin family member 13A
Kif21a	kinesin family member 21A
Klf12	Kruppel-like factor 12
Klf5	Kruppel-like factor 5
Klhl26	kelch-like 26
Klhl36	kelch-like 36
Klk14	kallikrein related-peptidase 14
Kndc1	kinase non-catalytic C-lobe domain (KIND) containing 1
Krba1	KRAB-A domain containing 1
Krt4	keratin 4
Krtap11-1	keratin associated protein 11-1
Ksr2	kinase suppressor of ras 2
Ldhal6b	lactate dehydrogenase A-like 6B
Lemd2	LEM domain containing 2
Lhcgr	luteinizing hormone/choriogonadotropin receptor
Lhx3	LIM homeobox protein 3
Lif	leukemia inhibitory factor
Llph	LLP homolog, long-term synaptic facilitation (Aplysia)
Lmbrd1	LMBR1 domain containing 1
Loxhd1	lipoxygenase homology domains 1
Loxl1	lysyl oxidase-like 1
Lpar3	lysophosphatidic acid receptor 3
Lpcat1	lysophosphatidylcholine acyltransferase 1
Lpin2	lipin 2
Lrch3	leucine-rich repeats and calponin homology (CH) domain containing 3
Lrfn1	leucine rich repeat and fibronectin type III domain containing 1
Lrfn3	leucine rich repeat and fibronectin type III domain containing 3
Lrguk	leucine-rich repeats and guanylate kinase domain containing
Lrrc8b	leucine rich repeat containing 8 family, member B
Lrrc8c	leucine rich repeat containing 8 family, member C
Lrrc8d	leucine rich repeat containing 8D
Lrrtm4	leucine rich repeat transmembrane neuronal 4
Lrtm1	leucine-rich repeats and transmembrane domains 1
Lsm14a	LSM14A mRNA processing body assembly factor
Lsm2	LSM2 homolog, U6 small nuclear RNA and mRNA degradation associated
Ltc4s	leukotriene C4 synthase
Mab21l2	mab-21-like 2
Mafk	v-maf musculoaponeurotic fibrosarcoma oncogene family, protein K (avian)
Map3k1	mitogen-activated protein kinase kinase kinase 1
Map3k11	mitogen-activated protein kinase kinase kinase 11
Map4k1	mitogen-activated protein kinase kinase kinase kinase 1
Mapk1ip1	mitogen-activated protein kinase 1 interacting protein 1
Mapk4	mitogen-activated protein kinase 4
Mapk8ip2	mitogen-activated protein kinase 8 interacting protein 2
Matn1	matrilin 1, cartilage matrix protein
Matn4	matrilin 4
Mbnl2	muscleblind like splicing factor 2
Mcfd2	multiple coagulation factor deficiency 2
Mcmbp	minichromosome maintenance complex binding protein
Mcoln1	mucolipin 1
Mcts2	malignant T cell amplified sequence 2
Med10	mediator complex subunit 10
Meioc	meiosis specific with coiled-coil domain
Meis3	Meis homeobox 3
Meox2	mesenchyme homeobox 2
Mettl4	methyltransferase like 4
Mgat3	mannoside acetylglucosaminyltransferase 3
Mgat4b	mannoside acetylglucosaminyltransferase 4, isoenzyme B
Mgmt	O-6-methylguanine-DNA methyltransferase
Mief1	mitochondrial elongation factor 1
Mmgt2	membrane magnesium transporter 2
Mocs3	molybdenum cofactor synthesis 3
Morc2a	microrchidia 2A
Mpst	mercaptopyruvate sulfurtransferase
Mro	maestro
Mrpl36	mitochondrial ribosomal protein L36
Mrps10	mitochondrial ribosomal protein S10
Mrps23	mitochondrial ribosomal protein S23
Mtch1	mitochondrial carrier 1
Mtcl1	microtubule crosslinking factor 1
Mtfr2	mitochondrial fission regulator 2
Mtnr1a	melatonin receptor 1A
Mtx2	metaxin 2
Myh6	myosin, heavy polypeptide 6, cardiac muscle, alpha
Myo10	myosin X
Myo15	myosin XV
Nacc2	nucleus accumbens associated 2, BEN and BTB (POZ) domain containing
Nanog	Nanog homeobox
Nap1l5	nucleosome assembly protein 1-like 5
Napepld	N-acyl phosphatidylethanolamine phospholipase D
Ncf1	neutrophil cytosolic factor 1
Nckap5l	NCK-associated protein 5-like
Nectin1	nectin cell adhesion molecule 1
Nedd4l	neural precursor cell expressed, developmentally down-regulated gene 4-like
Nfatc2	nuclear factor of activated T cells, cytoplasmic, calcineurin dependent 2
Nfil3	nuclear factor, interleukin 3, regulated
Nfix	nuclear factor I/X
Ngfr	nerve growth factor receptor (TNFR superfamily, member 16)
Nhlrc1	NHL repeat containing 1
Nhsl1	NHS-like 1
Nlrp4c	NLR family, pyrin domain containing 4C
Nod1	nucleotide-binding oligomerization domain containing 1
Nos1	nitric oxide synthase 1, neuronal
Npepl1	aminopeptidase-like 1
Nr3c2	nuclear receptor subfamily 3, group C, member 2
Nsd1	nuclear receptor-binding SET-domain protein 1
Nt5c1b	5'-nucleotidase, cytosolic IB
Nup153	nucleoporin 153
Nxph3	neurexophilin 3
Odf1	outer dense fiber of sperm tails 1
Olfr741	olfactory receptor 741
Olfr878	olfactory receptor 878
Osbp2	oxysterol binding protein 2
Osm	oncostatin M
Osr1	odd-skipped related transcription factor 1
P2ry2	purinergic receptor P2Y, G-protein coupled 2
P2ry6	pyrimidinergic receptor P2Y, G-protein coupled, 6
Palld	palladin, cytoskeletal associated protein
Palmd	palmdelphin
Pan3	PAN3 poly(A) specific ribonuclease subunit
Pank3	pantothenate kinase 3
Papd7	None
Parp11	poly (ADP-ribose) polymerase family, member 11
Pars2	prolyl-tRNA synthetase (mitochondrial)(putative)
Pcdh17	protocadherin 17
Pcdh18	protocadherin 18
Pcdh19	protocadherin 19
Pcdha1	protocadherin alpha 1
Pcdha11	protocadherin alpha 11
Pcdha12	protocadherin alpha 12
Pcdha2	protocadherin alpha 2
Pcdha5	protocadherin alpha 5
Pcdha6	protocadherin alpha 6
Pcdha7	protocadherin alpha 7
Pcdha9	protocadherin alpha 9
Pcdhga10	protocadherin gamma subfamily A, 10
Pcdhga12	protocadherin gamma subfamily A, 12
Pcdhga4	protocadherin gamma subfamily A, 4
Pcdhga6	protocadherin gamma subfamily A, 6
Pcdhga9	protocadherin gamma subfamily A, 9
Pcdhgb2	protocadherin gamma subfamily B, 2
Pcdhgb4	protocadherin gamma subfamily B, 4
Pcdhgb5	protocadherin gamma subfamily B, 5
Pcyox1l	prenylcysteine oxidase 1 like
Pdcd1	programmed cell death 1
Pde4a	phosphodiesterase 4A, cAMP specific
Pde7b	phosphodiesterase 7B
Pdgfa	platelet derived growth factor, alpha
Pdk3	pyruvate dehydrogenase kinase, isoenzyme 3
Pdzrn3	PDZ domain containing RING finger 3
Pdzrn4	PDZ domain containing RING finger 4
Pex7	peroxisomal biogenesis factor 7
Pfdn4	prefoldin 4
Pi16	peptidase inhibitor 16
Pik3r1	phosphoinositide-3-kinase regulatory subunit 1
Pinlyp	phospholipase A2 inhibitor and LY6/PLAUR domain containing
Pkdcc	protein kinase domain containing, cytoplasmic
Pla2g4c	phospholipase A2, group IVC (cytosolic, calcium-independent)
Plcg2	phospholipase C, gamma 2
Plekha5	pleckstrin homology domain containing, family A member 5
Plekhm3	pleckstrin homology domain containing, family M, member 3
Plppr4	phospholipid phosphatase related 4
Pls3	plastin 3 (T-isoform)
Plvap	plasmalemma vesicle associated protein
Pmfbp1	polyamine modulated factor 1 binding protein 1
Pmp22	peripheral myelin protein 22
Pom121	nuclear pore membrane protein 121
Pomc	pro-opiomelanocortin-alpha
Ppef2	protein phosphatase, EF hand calcium-binding domain 2
Pphln1	periphilin 1
Ppil2	peptidylprolyl isomerase (cyclophilin)-like 2
Ppp1r16b	protein phosphatase 1, regulatory subunit 16B
Ppp2r5a	protein phosphatase 2, regulatory subunit B', alpha
Ppp2r5c	protein phosphatase 2, regulatory subunit B', gamma
Ppp3r2	protein phosphatase 3, regulatory subunit B, alpha isoform (calcineurin B, type II)
Ppp4r2	protein phosphatase 4, regulatory subunit 2
Prex2	phosphatidylinositol-3,4,5-trisphosphate-dependent Rac exchange factor 2
Prickle1	prickle planar cell polarity protein 1
Prickle2	prickle planar cell polarity protein 2
Prkab1	protein kinase, AMP-activated, beta 1 non-catalytic subunit
Prl5a1	prolactin family 5, subfamily a, member 1
Prok2	prokineticin 2
Prpf18	pre-mRNA processing factor 18
Prpf4b	pre-mRNA processing factor 4B
Prpsap1	phosphoribosyl pyrophosphate synthetase-associated protein 1
Psrc1	proline/serine-rich coiled-coil 1
Ptchd3	patched domain containing 3
Ptpn23	protein tyrosine phosphatase, non-receptor type 23
Ptpro	protein tyrosine phosphatase, receptor type, O
Ptpru	protein tyrosine phosphatase, receptor type, U
Rab3gap1	RAB3 GTPase activating protein subunit 1
Rab44	RAB44, member RAS oncogene family
Rad51ap2	RAD51 associated protein 2
Rapsn	receptor-associated protein of the synapse
Rasal1	RAS protein activator like 1 (GAP1 like)
Rasd2	RASD family, member 2
Rasip1	Ras interacting protein 1
Rbm47	RNA binding motif protein 47
Rbp3	retinol binding protein 3, interstitial
Rcvrn	recoverin
Rd3	retinal degeneration 3
Reg3g	regenerating islet-derived 3 gamma
Rela	v-rel reticuloendotheliosis viral oncogene homolog A (avian)
Retreg1	reticulophagy regulator 1
Rev1	REV1, DNA directed polymerase
Rgma	repulsive guidance molecule family member A
Rhobtb3	Rho-related BTB domain containing 3
Rhox13	reproductive homeobox 13
Ror2	receptor tyrosine kinase-like orphan receptor 2
Rpap3	RNA polymerase II associated protein 3
Rpl10l	ribosomal protein L10-like
Rragd	Ras-related GTP binding D
Rsph3a	radial spoke 3A homolog (Chlamydomonas)
Rtkn2	rhotekin 2
Rtl1	retrotransposon Gaglike 1
Rtn1	reticulon 1
Runx1t1	RUNX1 translocation partner 1
Rwdd4a	RWD domain containing 4A
Rybp	RING1 and YY1 binding protein
Ryr1	ryanodine receptor 1, skeletal muscle
Sall1	spalt like transcription factor 1
Sall4	spalt like transcription factor 4
Sbk3	SH3 domain binding kinase family, member 3
Sc5d	sterol-C5-desaturase
Scand1	SCAN domain-containing 1
Scap	SREBF chaperone
Scarf1	scavenger receptor class F, member 1
Scn8a	sodium channel, voltage-gated, type VIII, alpha
Sdc4	syndecan 4
Sdhaf1	succinate dehydrogenase complex assembly factor 1
Sdk2	sidekick cell adhesion molecule 2
Sec1	secretory blood group 1
Sez6l	seizure related 6 homolog like
Sh2b2	SH2B adaptor protein 2
Sidt1	SID1 transmembrane family, member 1
Sipa1	signal-induced proliferation associated gene 1
Sipa1l2	signal-induced proliferation-associated 1 like 2
Slain1	SLAIN motif family, member 1
Slamf6	SLAM family member 6
Slc10a4	solute carrier family 10 (sodium/bile acid cotransporter family), member 4
Slc24a2	solute carrier family 24 (sodium/potassium/calcium exchanger), member 2
Slc25a31	solute carrier family 25 (mitochondrial carrier; adenine nucleotide translocator), member 31
Slc25a33	solute carrier family 25, member 33
Slc27a5	solute carrier family 27 (fatty acid transporter), member 5
Slc30a5	solute carrier family 30 (zinc transporter), member 5
Slc35d3	solute carrier family 35, member D3
Slc43a2	solute carrier family 43, member 2
Slc8a2	solute carrier family 8 (sodium/calcium exchanger), member 2
Slit3	slit guidance ligand 3
Smad2	SMAD family member 2
Smad3	SMAD family member 3
Smad6	SMAD family member 6
Smarcal1	SWI/SNF related matrix associated, actin dependent regulator of chromatin, subfamily a-like 1
Smg9	SMG9 nonsense mediated mRNA decay factor
Smlr1	small leucine-rich protein 1
Snai1	snail family zinc finger 1
Socs5	suppressor of cytokine signaling 5
Soga1	suppressor of glucose, autophagy associated 1
Soga3	SOGA family member 3
Sox14	SRY (sex determining region Y)-box 14
Sox2	SRY (sex determining region Y)-box 2
Sox4	SRY (sex determining region Y)-box 4
Sox5	SRY (sex determining region Y)-box 5
Spaca1	sperm acrosome associated 1
Spata16	spermatogenesis associated 16
Spesp1	sperm equatorial segment protein 1
Sphk1	sphingosine kinase 1
Spin4	spindlin family, member 4
Spo11	SPO11 initiator of meiotic double stranded breaks
Spsb1	splA/ryanodine receptor domain and SOCS box containing 1
Srrm4	serine/arginine repetitive matrix 4
Sspn	sarcospan
Ssx2ip	synovial sarcoma, X 2 interacting protein
St6gal2	beta galactoside alpha 2,6 sialyltransferase 2
St6galnac6	ST6 (alpha-N-acetyl-neuraminyl-2,3-beta-galactosyl-1,3)-N-acetylgalactosaminide alpha-2,6-sialyltransferase 6
Stoml1	stomatin-like 1
Ston2	stonin 2
Sulf2	sulfatase 2
Syce3	synaptonemal complex central element protein 3
Sycp2	synaptonemal complex protein 2
Tacc2	transforming, acidic coiled-coil containing protein 2
Taf1b	TATA-box binding protein associated factor, RNA polymerase I, B
Taf7l	TATA-box binding protein associated factor 7 like
Tars	threonyl-tRNA synthetase
Tbata	thymus, brain and testes associated
Tbc1d2	TBC1 domain family, member 2
Tbl1xr1	transducin (beta)-like 1X-linked receptor 1
Tbxa2r	thromboxane A2 receptor
Tcerg1l	transcription elongation regulator 1-like
Tcp11	t-complex protein 11
Tdrd1	tudor domain containing 1
Tecta	tectorin alpha
Tenm3	teneurin transmembrane protein 3
Tenm4	teneurin transmembrane protein 4
Tex12	testis expressed 12
Tex13c3	TEX13 family member C3
Tgfbr1	transforming growth factor, beta receptor I
Tgif1	TGFB-induced factor homeobox 1
Thsd7b	thrombospondin, type I, domain containing 7B
Thy1	thymus cell antigen 1, theta
Tiam1	T cell lymphoma invasion and metastasis 1
Tle1	transducin-like enhancer of split 1
Tlnrd1	talin rod domain containing 1
Tmem121	transmembrane protein 121
Tmem174	transmembrane protein 174
Tmem184a	transmembrane protein 184a
Tmem2	None
Tmem29	transmembrane protein 29
Tmtc2	transmembrane and tetratricopeptide repeat containing 2
Tnc	tenascin C
Tnfaip2	tumor necrosis factor, alpha-induced protein 2
Tnfrsf25	tumor necrosis factor receptor superfamily, member 25
Tnfsf8	tumor necrosis factor (ligand) superfamily, member 8
Topaz1	testis and ovary specific PAZ domain containing 1
Traf5	TNF receptor-associated factor 5
Trappc9	trafficking protein particle complex 9
Trex2	three prime repair exonuclease 2
Trh	thyrotropin releasing hormone
Trim17	tripartite motif-containing 17
Trim24	tripartite motif-containing 24
Trim29	tripartite motif-containing 29
Trim50	tripartite motif-containing 50
Trim52	tripartite motif-containing 52
Triobp	TRIO and F-actin binding protein
Triqk	triple QxxK/R motif containing
Trpc3	transient receptor potential cation channel, subfamily C, member 3
Trpc7	transient receptor potential cation channel, subfamily C, member 7
Trpm3	transient receptor potential cation channel, subfamily M, member 3
Tshz1	teashirt zinc finger family member 1
Tshz3	teashirt zinc finger family member 3
Tst	thiosulfate sulfurtransferase, mitochondrial
Ttc22	tetratricopeptide repeat domain 22
Tuba3a	tubulin, alpha 3A
Tubb6	tubulin, beta 6 class V
Ubap1l	ubiquitin-associated protein 1-like
Ube2e2	ubiquitin-conjugating enzyme E2E 2
Uggt1	UDP-glucose glycoprotein glucosyltransferase 1
Uhrf1bp1l	UHRF1 (ICBP90) binding protein 1-like
Unc119	unc-119 lipid binding chaperone
Usf3	upstream transcription factor family member 3
Usp10	ubiquitin specific peptidase 10
Uvrag	UV radiation resistance associated gene
Vangl2	VANGL planar cell polarity 2
Vash1	vasohibin 1
Vmn2r118	vomeronasal 2, receptor 118
Vmn2r88	vomeronasal 2, receptor 88
Vmn2r89	vomeronasal 2, receptor 89
Vps8	VPS8 CORVET complex subunit
Vrk1	vaccinia related kinase 1
Wbscr17	None
Wdr20rt	WD repeat domain 20, retrogene
Wdr73	WD repeat domain 73
Wdsub1	WD repeat, SAM and U-box domain containing 1
Wnt11	wingless-type MMTV integration site family, member 11
Wnt5a	wingless-type MMTV integration site family, member 5A
Wnt7b	wingless-type MMTV integration site family, member 7B
Wnt9b	wingless-type MMTV integration site family, member 9B
Wwc1	WW, C2 and coiled-coil domain containing 1
Xpnpep1	X-prolyl aminopeptidase (aminopeptidase P) 1, soluble
Zan	zonadhesin
Zbed3	zinc finger, BED type containing 3
Zbtb10	zinc finger and BTB domain containing 10
Zbtb45	zinc finger and BTB domain containing 45
Zbtb7c	zinc finger and BTB domain containing 7C
Zfhx3	zinc finger homeobox 3
Zfp13	zinc finger protein 13
Zfp212	Zinc finger protein 212
Zfp236	zinc finger protein 236
Zfp282	zinc finger protein 282
Zfp287	zinc finger protein 287
Zfp30	zinc finger protein 30
Zfp326	zinc finger protein 326
Zfp354a	zinc finger protein 354A
Zfp36l2	zinc finger protein 36, C3H type-like 2
Zfp386	zinc finger protein 386 (Kruppel-like)
Zfp444	zinc finger protein 444
Zfp467	zinc finger protein 467
Zfp488	zinc finger protein 488
Zfp516	zinc finger protein 516
Zfp536	zinc finger protein 536
Zfp568	zinc finger protein 568
Zfp579	zinc finger protein 579
Zfp64	zinc finger protein 64
Zfp655	zinc finger protein 655
Zfp688	zinc finger protein 688
Zfp689	zinc finger protein 689
Zfp704	zinc finger protein 704
Zfp74	zinc finger protein 74
Zfp775	zinc finger protein 775
Zfp777	zinc finger protein 777
Zfp784	zinc finger protein 784
Zfp787	zinc finger protein 787
Zfp790	zinc finger protein 790
Zfp865	zinc finger protein 865
Zfp92	zinc finger protein 92
Zfp956	zinc finger protein 956
Zmynd8	zinc finger, MYND-type containing 8
Znrf2	zinc and ring finger 2
Zranb3	zinc finger, RAN-binding domain containing 3
Zscan2	zinc finger and SCAN domain containing 2
Zwint	ZW10 interactor
Zxdb	zinc finger, X-linked, duplicated B
Zzz3	zinc finger, ZZ domain containing 3
