# Supplementary material for: Transgenerational epigenetic effects imposed by neonicotinoid thiacloprid exposure
Source: Life Sci Alliance. 2023 Nov 16;7(2):e202302237. doi: 10.26508/lsa.202302237 (PMC10654101; doi:10.26508/lsa.202302237)
Supplement: Supplementary file 2 [file LSA-2023-02237_TableS2.xlsx]

## Sheet: Sheet1
chr	start	end	FC F1	FC F3	gene	distance	biological process
chr4	70021372	70021704	0.00885956	0.0219819	Cdk5rap2	(+49939)	establishment of mitotic spindle orientation
chr6	80728752	80729361	0.00946178	0.00748258	Lrrtm4	(+760186)	synapse organization
chr8	76035037	76035347	0.0095692	0.0214948	Large1	(-158674)	acetylcholine receptor signaling pathway
chr3	40681835	40682304	0.0107651	0.0211305	Intu	(+15054)	multicellular organism development
chr3	40681835	40682304	0.0107651	0.0211305	Abhd18	(-15997)	ND
chr13	117084778	117085469	0.0114653	0.0275771	Isl1	(+14772)	cardiac cell fate determination
chr4	49830008	49830605	0.0128521	0.0155631	Grin3a	(+28114)	calcium ion transport
chr13	117351946	117352239	0.015339	0.062596	Isl1	(-252197)	cardiac cell fate determination
chr12	90529018	90529317	0.0162588	0.0669523	Dio2	(-195235)	thyroid hormone generation
chr12	90529018	90529317	0.0162588	0.0669523	Nrxn3	(+495539)	chemical synaptic transmission
chr17	68070391	68070886	0.0190531	0.025958	Lama1	(+24034)	animal organ morphogenesis
chr6	78748732	78749173	0.0192034	0.0197429	Reg3g	(-330087)	MyD88-dependent toll-like receptor signaling
chr4	71955805	71956167	0.0217982	0.0336977	Tle1	(-94800)	Wnt signaling pathway
chr3	35277667	35277936	0.0250756	0.0555396	Sox2	(+728875)	cell fate commitment
chr11	78354405	78354673	0.02882	0.0560109	Foxn1	(+31935)	multicellular organism development
chr1	191149190	191149885	0.0338228	0.0693169	Kctd3	(-317819)	in protein homooligomerization
chr19	25034274	25034501	0.0375074	0.0849938	Foxd4	(-58589)	in cell differentiation
chr19	25034274	25034501	0.0375074	0.0849938	Cbwd1	(+1660)	kidney development
chr18	90404860	90405140	0.0501246	0.100777	Tmx3	(-274546)	peptidyl-cysteine oxidation
chr13	117441246	117442112	0.072875	0.138355	Isl1	(-341783)	cardiac cell fate determination
chr5	138961753	138962282	0.0778214	0.0809648	Pdgfa	(+14099)	male gonad development
chr5	138961753	138962282	0.0778214	0.0809648	Zfp157	(+79322)	regulation of cell fate commitment
chr17	84185190	84187628	0.298383	0.19185	Zfp36l2	(+1266)	cell population proliferation
chr17	84185190	84187628	0.298383	0.19185	Haao	(+59721)	neuron cellular homeostasis
chr1	75482221	75483502	0.318484	0.553307	Tmem198	(+6755)	Wnt signaling pathway
chr1	75482221	75483502	0.318484	0.553307	Inha	(+23575)	male gonad development
chr1	191497536	191498433	0.34111	0.217499	Cenpf	(+13980)	chromosome segregation
chr13	95933772	95934683	1.99046	2.23417	Wdr41	(+187925)	positive regulation of GTPase activity
chr12	107827930	107829350	2.49265	2.23845	Vrk1	(+580167)	DNA damage response
chr13	95986188	95987073	3.53903	8.75685	Wdr41	(+240328)	positive regulation of GTPase activity
chr13	96006197	96007059	4.99368	6.70141	Zbed3	(-88564)	Wnt signaling pathway
chr10	118252468	118254055	5.05895	2.68922	Ifng	(+375159)	apoptotic process
chr10	118245599	118246634	5.94468	2.81513	Ifng	(+368014)	regulation of tyrosine phosphorylation of STAT protein
chr2	169123274	169124188	6.7897	2.57509	Zfp64	(-342959)	multicellular organism development
chr12	74687905	74688161	20.9428	11.6003	Hif1a	(-320858)	TOR signaling
chr5	144289579	144290029	42.4436	32.1036	Rac1	(-943)	Rac protein signal transduction
