# Supplementary material for: Transgenerational epigenetic effects imposed by neonicotinoid thiacloprid exposure
Source: Life Sci Alliance. 2023 Nov 16;7(2):e202302237. doi: 10.26508/lsa.202302237 (PMC10654101; doi:10.26508/lsa.202302237)
Supplement: Supplementary file 3 [file LSA-2023-02237_TableS3.xlsx]

## Sheet: Sheet1
	GRRs	F1 DMR	F2 DMR	F3 DMR
1	1700013H16Rik	no	no	no
2	1700018B24Rik	no	no	no
3	1700029P11Rik	no	yes	yes
4	4921515J06Rik	no	no	no
5	4930467D21Rik	no	no	no
6	4933416C03Rik	no	yes	yes
7	8030474K03Rik	no	yes	no
8	Adad1	no	yes	yes
9	Asz1	no	yes	yes
10	AU022751	yes	yes	yes
11	Brdt	no	yes	no
12	D1Pas1	yes	yes	no
13	Dazl	no	yes	no
14	Ddx4	yes	yes	yes
15	Dpep3	yes	yes	yes
16	Fam178b	no	yes	yes
17	Fkbp6	yes	yes	yes
18	Gm13718	no	no	no
19	Gm16270	no	no	no
20	Gm2382	no	no	no
21	Gm7061	no	no	no
22	Hormad1	no	yes	yes
23	Hsf2bp	no	yes	no
24	Hsf5	yes	yes	yes
25	Ly6k	no	yes	yes
26	Mael	no	yes	yes
27	Mov10l1	no	yes	yes
28	Naa11	no	yes	no
29	Phf17	no	no	no
30	Pnldc1	yes	yes	yes
31	Rad51c	no	yes	no
32	Rhox13	yes	yes	yes
33	Rpl10l	yes	yes	yes
34	Sec1	yes	yes	yes
35	Slc25a31	yes	yes	yes
36	Stk31	no	yes	yes
37	Sycp1	yes	yes	no
38	Sycp2	yes	yes	yes
39	Sycp3	no	yes	yes
40	Taf7l	yes	yes	yes
41	Taf9b	yes	yes	no
42	Tdrd1	yes	yes	yes
43	Tex12	yes	yes	yes
44	Tex15	no	no	no
45	Trim52	yes	yes	yes
total		18	35	26
