# Supplementary material for: Transgenerational epigenetic effects imposed by neonicotinoid thiacloprid exposure
Source: Life Sci Alliance. 2023 Nov 16;7(2):e202302237. doi: 10.26508/lsa.202302237 (PMC10654101; doi:10.26508/lsa.202302237)
Supplement: Supplementary file 4 [file LSA-2023-02237_TableS4.xlsx]

## Sheet: Sheet1
Chrom	Start	End	Comment	nearest gene
chr11	120347201	120359067	mSE_04486	0610009L18Rik
chr11	88581021	88590016	mSE_04747	0610039H22Rik
chr8	120504182	120565985	mSE_04426	1700016A09Rik
chr1	86423908	86444048	mSE_04424	1700019O17Rik
chr8	87659567	87720366	mSE_04455	1700096P03Rik
chr2	165857006	165901133	mSE_04397	1810021M19Rik
chr14	122452667	122491154	mSE_04448	2610035F20Rik
chr15	98948780	98994191	mSE_04385	4930578M01Rik
chr14	24606032	24620164	mSE_04475	4931403M11Rik
chr14	25549453	25589726	mSE_04432	4931406H21Rik
chr6	52162564	52180567	mSE_04719	5730596B20Rik
chr2	30628106	30726704	mSE_04383	9330198N18Rik
chr7	4120168	4132098	mSE_04725	9430041J12Rik
chr8	70862745	70870008	mSE_04592	A230052G05Rik
chr6	124902965	124921263	mSE_04420	A230083G16Rik
chr13	48259219	48291972	mSE_04692	A330033J07Rik
chr13	78162745	78210858	mSE_04389	A830082K12Rik
chr2	152046912	152070404	mSE_04680	AA387200
chr4	156184550	156198405	mSE_04707	Agrn
chr9	102716841	102727161	mSE_04654	Amotl2
chr10	80295089	80301843	mSE_04535	Apc2
chr7	25004756	25010460	mSE_04706	Atp1a3
chr3	88197178	88242917	mSE_04384	AW047730
chr7	70325183	70370877	mSE_04400	B130024G19Rik
chr11	120216011	120241483	mSE_04450	Bahcc1
chr1	155192395	155237606	mSE_04587	BC034090
chr3	97296616	97312763	mSE_04753	Bcl9
chrX	12062292	12092280	mSE_04679	Bcor
chr11	114791515	114797390	mSE_04577	Btbd17
chr14	31659660	31670605	mSE_04604	Btd
chr11	80476996	80520227	mSE_04427	C030013C21Rik
chr8	122734741	122752705	mSE_04589	C230057M02Rik
chr12	29629359	29666646	mSE_04630	C630031E19Rik
chr7	16921219	16957396	mSE_04474	Calm3
chr12	108265408	108286189	mSE_04637	Ccdc85c
chr3	95226905	95231519	mSE_04614	Cdc42se1
chr5	124333405	124354394	mSE_04443	Cdk2ap1
chr3	108409211	108435215	mSE_04476	Celsr2
chr6	125080956	125100325	mSE_04664	Chd4
chr7	25267231	25284378	mSE_04524	Cic
chr8	95241607	95246103	mSE_04683	Cngb1
chr1	132557426	132586556	mSE_04714	Cntn2
chr9	62525869	62555131	mSE_04599	Coro2b
chr13	54302084	54330100	mSE_04572	Cplx2
chr5	109556352	109559038	mSE_04703	Crlf2
chr11	88117622	88143034	mSE_04566	Cuedc1
chr18	35830266	35890737	mSE_04407	Cxxc5
chr9	106147264	106160941	mSE_04744	D030055H07Rik
chr13	55469412	55488929	mSE_04539	Dbn1
chr17	35696840	35721006	mSE_04413	Ddr1
chr17	35240546	35244014	mSE_04745	Ddx39b
chr11	70020195	70031099	mSE_04527	Dlg4
chr2	71527070	71544956	mSE_04712	Dlx1
chr11	69543444	69562336	mSE_04638	Dnah2
chr11	69526146	69528444	mSE_04778	Dnah2
chr7	29291344	29321238	mSE_04545	Dpf1
chr4	148120521	148132738	mSE_04698	Draxin
chr9	45650720	45679445	mSE_04438	Dscaml1
chr19	12488027	12502543	mSE_04738	Dtx4
chr5	111723743	111773843	mSE_04480	E130006D01Rik
chr10	79840408	79855462	mSE_04504	E130317F20Rik
chr7	137303446	137318657	mSE_04665	Ebf3
chr13	97237740	97257598	mSE_04567	Enc1
chr4	136741768	136758398	mSE_04581	Ephb2
chr5	142959862	142975734	mSE_04639	Fscn1
chr8	84704965	84744975	mSE_04466	G430095P16Rik
chr2	157327788	157350294	mSE_04488	Ghrh
chr12	117150573	117177371	mSE_04500	Gm10421
chr11	117477952	117498974	mSE_04530	Gm11733
chr4	45753072	45772103	mSE_04775	Gm12409
chr4	123662827	123687282	mSE_04693	Gm12925
chr2	158588166	158617308	mSE_04518	Gm14204
chr10	39524250	39573309	mSE_04422	Gm16364
chr15	99806861	99827249	mSE_04728	Gm17057
chr8	109351438	109362344	mSE_04561	Gm1943
chr7	73183661	73223783	mSE_04711	Gm20083
chr14	55051917	55056282	mSE_04695	Gm20687
chr12	86882250	86920177	mSE_04393	Gm26698
chr2	38339607	38357858	mSE_04550	Gm27197
chr1	132189419	132202288	mSE_04549	Gm29695
chr1	177440884	177459353	mSE_04565	Gm29856
chr12	112328831	112350527	mSE_04557	Gm29890
chr11	77847456	77907393	mSE_04428	Gm29932
chr15	27923230	27944304	mSE_04615	Gm29975
chr18	37823636	37853525	mSE_04454	Gm29994
chr5	118063475	118109588	mSE_04668	Gm30466
chr12	27059874	27066286	mSE_04537	Gm30515
chr1	132315900	132334738	mSE_04508	Gm30744
chr8	126654369	126679034	mSE_04485	Gm31603
chr7	79572350	79594176	mSE_04611	Gm31740
chr11	115400300	115414235	mSE_04735	Gm32013
chr7	62414796	62423839	mSE_04774	Gm32061
chr17	35836125	35839636	mSE_04736	Gm32463
chr11	21993593	22009242	mSE_04613	Gm32517
chr17	56461267	56488537	mSE_04531	Gm32822
chr8	120292528	120349017	mSE_04540	Gm32968
chr2	33753252	33810832	mSE_04667	Gm33856
chr5	124010296	124046089	mSE_04709	Gm34086
chr11	117394341	117410839	mSE_04648	Gm34128
chr11	94144815	94162381	mSE_04470	Gm35338
chr8	122793233	122812832	mSE_04697	Gm35466
chr5	111200474	111229382	mSE_04750	Gm35628
chr9	41734774	41738370	mSE_04576	Gm35835
chr2	26474710	26507932	mSE_04418	Gm35978
chr4	120240896	120264175	mSE_04606	Gm36134
chr6	88924066	88943548	mSE_04779	Gm36354
chr18	35918016	35940103	mSE_04498	Gm36416
chr13	34128545	34155331	mSE_04386	Gm36500
chr15	102733532	102755229	mSE_04569	Gm36560
chr7	82863255	82870750	mSE_04399	Gm36584
chr6	136465988	136475776	mSE_04657	Gm36897
chr11	60273388	60313208	mSE_04514	Gm38501
chr3	88529176	88541949	mSE_04580	Gm38618
chr8	12946847	12950067	mSE_04660	Gm38671
chr6	51843816	51857970	mSE_04686	Gm38811
chr11	96871355	96907226	mSE_04395	Gm38961
chr8	70691330	70701531	mSE_04607	Gm39191
chr11	113784407	113798088	mSE_04647	Gm39468
chr2	93277521	93314538	mSE_04699	Gm39881
chr14	64197433	64203914	mSE_04622	Gm41176
chr18	65558875	65585445	mSE_04410	Gm41760
chr5	113855032	113889508	mSE_04434	Gm42005
chr8	108691548	108715994	mSE_04519	Gm42043
chr4	154948084	154965279	mSE_04737	Gm42363
chr12	15811554	15817777	mSE_04588	Gm5432
chr9	107611233	107638116	mSE_04445	Gnai2
chr14	19961679	19987904	mSE_04441	Gng2
chr15	103296723	103306563	mSE_04459	Gpr84
chr7	31148274	31152347	mSE_04704	Gramd1a
chr8	120412784	120490750	mSE_04415	Gse1
chr7	28801560	28821192	mSE_04583	Hnrnpl
chr11	95990320	96008151	mSE_04651	Igf2bp1
chr1	82282317	82293489	mSE_04596	Irs1
chr15	85612969	85681539	mSE_04435	Lncppara
chr12	29525201	29539069	mSE_04412	LOC102634058
chr4	151126837	151152048	mSE_04394	LOC102641065
chr1	134059974	134077161	mSE_04457	LOC105246710
chr7	51620571	51634016	mSE_04442	LOC108167429
chr17	29325986	29357753	mSE_04497	LOC108168349
chr17	87612398	87614866	mSE_04650	LOC108168359
chr2	116042007	116074131	mSE_04436	LOC108168785
chr2	157456766	157499454	mSE_04405	LOC108168809
chr4	108338105	108364157	mSE_04643	LOC108169005
chr6	114263716	114298313	mSE_04761	LOC108169162
chr6	112808055	112840362	mSE_04618	LOC108169181
chr4	107800945	107838153	mSE_04429	Lrp8
chr3	55779015	55787955	mSE_04718	Mab21l1
chr19	5800405	5813177	mSE_04463	Malat1
chr1	66319797	66324072	mSE_04739	Map2
chr15	78750414	78774480	mSE_04773	Mfng
chr5	112212929	112239699	mSE_04477	Miat
chr14	64573482	64598042	mSE_04390	Mir124a-1
chr15	82916782	82969507	mSE_04671	Mir3080
chr5	110996621	111065193	mSE_04624	Mir701
chr5	111413903	111430207	mSE_04658	Mn1
chr5	115430265	115438917	mSE_04458	Msi1
chr2	33875136	33888544	mSE_04495	Mvb12b
chr11	116809975	116815375	mSE_04755	Mxra7
chr4	122995054	123017286	mSE_04408	Mycl
chr15	25752180	25775905	mSE_04513	Myo10
chr11	6598698	6607316	mSE_04676	Nacad
chr7	4920927	4925110	mSE_04617	Nat14
chr5	125128326	125179078	mSE_04403	Ncor2
chr4	82493925	82513788	mSE_04419	Nfib
chr8	84772456	84795623	mSE_04771	Nfix
chr5	137733016	137735878	mSE_04776	Nyap1
chr11	3288249	3294092	mSE_04515	Patz1
chr7	6726854	6732842	mSE_04582	Peg3
chr4	128714269	128738395	mSE_04451	Phc2
chr4	105156932	105183239	mSE_04548	Plpp3
chr11	69757701	69760777	mSE_04571	Polr2a
chr13	63552402	63574026	mSE_04619	Ptch1
chr1	86524058	86532665	mSE_04468	Ptma
chr11	60175026	60185912	mSE_04506	Rai1
chr11	35855658	35894353	mSE_04629	Rars
chr19	7264561	7276809	mSE_04600	Rcor2
chr18	77559847	77566197	mSE_04690	Rnf165
chr7	99350981	99361747	mSE_04716	Serpinh1
chr1	12990334	13005868	mSE_04746	Slco5a1
chr19	26746067	26750839	mSE_04574	Smarca2
chr19	26768836	26772182	mSE_04626	Smarca2
chr6	51591593	51613914	mSE_04544	Snx10
chr17	17825537	17830151	mSE_04603	Spaca6
chr4	134465165	134474707	mSE_04536	Stmn1
chr8	47283552	47290591	mSE_04558	Stox2
chr18	69559019	69614304	mSE_04465	Tcf4
chr19	55880018	55901050	mSE_04636	Tcf7l2
chr5	149427844	149442593	mSE_04635	Tex26
chr11	98731014	98751973	mSE_04430	Thra
chr14	52003229	52024008	mSE_04447	Tmem253
chr5	142812458	142825191	mSE_04387	Tnrc18
chr9	121331256	121372528	mSE_04501	Trak1
chr14	76503364	76506937	mSE_04509	Tsc22d1
chr5	125392545	125407258	mSE_04481	Ubc
chr5	139534984	139552973	mSE_04717	Uncx
chr6	114873601	114917592	mSE_04484	Vgll4
chr5	149487784	149527513	mSE_04483	Wdr95
chr9	96713952	96733954	mSE_04534	Zbtb38
