# Supplementary material for: Transgenerational epigenetic effects imposed by neonicotinoid thiacloprid exposure
Source: Life Sci Alliance. 2023 Nov 16;7(2):e202302237. doi: 10.26508/lsa.202302237 (PMC10654101; doi:10.26508/lsa.202302237)
Supplement: Supplementary file 5 [file LSA-2023-02237_TableS5.xlsx]

## Sheet: Sheet1
Chrom	Start	End	mSE_00038	geneId
chr7	83878686	83903320	mSE_00104	2310034P14Rik
chr17	36973257	36998051	mSE_00205	2410137M14Rik
chr5	119579640	119587054	mSE_00072	AW549542
chr6	143098789	143117238	mSE_00089	C2cd5
chr19	23065501	23095699	mSE_00226	C330002G04Rik
chr17	47503465	47512094	mSE_00208	Ccnd3
chr5	134941653	134945828	mSE_00075	Cldn4
chr10	59957617	59974789	mSE_00131	Ddit4
chr10	75872719	75882823	mSE_00135	Derl3
chr8	36579467	36608925	mSE_00112	Dlc1
chr4	127198513	127201783	mSE_00052	Dlgap3
chr14	70622852	70636123	mSE_00182	Dmtn
chr1	166124766	166142948	mSE_00018	Dusp27
chr1	182018081	182031710	mSE_00022	Enah
chr12	86466096	86479369	mSE_00165	Esrrb
chr5	33531065	33537832	mSE_00065	Fam53a
chr1	84860644	84890557	mSE_00008	Fbxo36
chr2	31057737	31069779	mSE_00024	Fnbp1
chr19	5835881	5847014	mSE_00224	Frmd8os
chr1	119075391	119077160	mSE_00011	Gli2
chr18	75579039	75585419	mSE_00223	Gm10532
chr4	141270157	141285007	mSE_00058	Gm13056
chr10	21082325	21110430	mSE_00126	Gm20149
chr18	75360678	75367623	mSE_00222	Gm20544
chr6	67111154	67114208	mSE_00080	Gm29928
chr11	77884202	77905284	mSE_00150	Gm29932
chr12	102702277	102714794	mSE_00168	Gm30296
chr14	21474466	21489767	mSE_00177	Gm30363
chr13	63968515	63981014	mSE_00172	Gm30950
chr6	31884643	31902445	mSE_00076	Gm31894
chr4	125534427	125546206	mSE_00051	Gm32807
chr13	97282607	97292887	mSE_00174	Gm33390
chr8	12499468	12504771	mSE_00109	Gm33532
chr12	12783626	12789075	mSE_00159	Gm35104
chr4	119071262	119073181	mSE_00049	Gm35510
chr10	77192910	77199615	mSE_00137	Gm35837
chr11	33527175	33551476	mSE_00143	Gm36005
chr17	29450831	29451997	mSE_00202	Gm36199
chr12	55486360	55506159	mSE_00163	Gm36634
chr5	116395755	116410844	mSE_00069	Gm36841
chr9	120676753	120690954	mSE_00124	Gm39458
chr17	10356224	10377973	mSE_00199	Gm39565
chr1	13059534	13104684	mSE_00001	Gm39592
chr2	154416915	154428638	mSE_00031	Gm39962
chr3	103204381	103215135	mSE_00043	Gm40113
chr8	43320382	43321401	mSE_00113	Gm40498
chr17	31802624	31819811	mSE_00203	Gm41563
chr17	70827962	70830616	mSE_00211	Gm41610
chr1	135174451	135199707	mSE_00014	Gm41955
