# Supplementary material for: Transgenerational epigenetic effects imposed by neonicotinoid thiacloprid exposure
Source: Life Sci Alliance. 2023 Nov 16;7(2):e202302237. doi: 10.26508/lsa.202302237 (PMC10654101; doi:10.26508/lsa.202302237)
Supplement: Supplementary file 6 [file LSA-2023-02237_TableS6.xlsx]

## Sheet: Sheet1
Chrom	Start	End		geneId
chr5	113345162	113346438	mSE_12624	1700016C19Rik
chr5	113347760	113348988	mSE_12624	1700016C19Rik
chr4	135627192	135627265	mSE_12689	1700029M20Rik
chr15	78671419	78672668	mSE_12618	1700041B01Rik
chr17	86230183	86230397	mSE_12764	2010106C02Rik
chr17	86230711	86230833	mSE_12764	2010106C02Rik
chr17	86231822	86232384	mSE_12764	2010106C02Rik
chr15	98977011	98977062	mSE_12611	4930578M01Rik
chr15	98983414	98984372	mSE_12611	4930578M01Rik
chr15	98993231	98993386	mSE_12611	4930578M01Rik
chr15	98996587	98996874	mSE_12611	4930578M01Rik
chr4	43730918	43731352	mSE_12788	5430416O09Rik
chr5	142904102	142904948	mSE_12634	Actb
chr5	142905311	142905384	mSE_12634	Actb
chr11	120348410	120348487	mSE_12643	Actg1
chr11	101666224	101667526	mSE_12774	Arl4d
chr1	172301128	172301472	mSE_12688	Atp1a2
chr8	121915678	121917124	mSE_12656	BC048644
chr14	54884027	54885677	mSE_12706	Bcl2l2
chr9	44489622	44490312	mSE_12687	Bcl9l
chr2	29880540	29880816	mSE_12612	Cercam
chr7	25270641	25273977	mSE_12736	Cic
chr5	109557173	109557256	mSE_12693	Crlf2
chr1	74386332	74386436	mSE_12728	Ctdsp1
chr11	69394742	69395635	mSE_12783	Cyb5d1
chr17	33910921	33912537	mSE_12686	Daxx
chr10	59970280	59970386	mSE_12733	Ddit4
chr8	111031071	111032279	mSE_12744	Ddx19b
chr10	62664651	62665600	mSE_12792	Ddx50
chr19	12492108	12492568	mSE_12629	Dtx4
chr7	45917610	45918448	mSE_12684	Emp3
chr1	133365171	133366115	mSE_12690	Etnk2
chr7	127476252	127476774	mSE_12630	Fbrs
chr19	5845223	5846427	mSE_12595	Frmd8os
chr17	27323074	27323208	mSE_12593	Gm10505
chr17	27325187	27325809	mSE_12593	Gm10505
chr10	81403085	81403912	mSE_12608	Gm16104
chr10	81404336	81405262	mSE_12608	Gm16104
chr10	81406755	81409488	mSE_12608	Gm16104
chr5	149820811	149820928	mSE_12606	Gm21221
chr4	133092131	133093214	mSE_12777	Gm26615
chr4	133095967	133101636	mSE_12777	Gm26615
chr16	57264125	57265266	mSE_12776	Gm26800
chr13	37504624	37504850	mSE_12676	Gm29590
chr7	122233064	122233314	mSE_12780	Gm29903
chr11	98778495	98778697	mSE_12715	Gm31862
chr3	34453776	34454871	mSE_12793	Gm34599
chr10	88135192	88136067	mSE_12795	Gm6653
chr5	109550915	109553406	mSE_12693	Gm8493
chr5	109554206	109556909	mSE_12693	Gm8493
chr9	107633279	107633612	mSE_12668	Gnai2
chr2	148677624	148678230	mSE_12709	Gzf1
chr4	43727261	43728060	mSE_12788	Hrct1
chr19	58873310	58873402	mSE_12670	Hspa12a
chr6	125145131	125146304	mSE_12742	Iffo1
chr6	125148312	125149288	mSE_12742	Iffo1
chr1	172306498	172307004	mSE_12688	Igsf8
chr1	172307653	172307771	mSE_12688	Igsf8
chr12	86882628	86883435	mSE_12621	Irf2bpl
chr15	85649645	85649933	mSE_12597	Lncppara
chr15	85660470	85661517	mSE_12597	Lncppara
chr17	28509006	28510026	mSE_12631	LOC102639076
chr19	45017831	45017916	mSE_12747	Lzts2
chr19	45021382	45021879	mSE_12747	Lzts2
chr19	45024517	45027149	mSE_12747	Lzts2
chr19	45028528	45028611	mSE_12747	Lzts2
chr19	5800945	5801346	mSE_12602	Malat1
chr19	5803166	5803845	mSE_12602	Malat1
chr7	127024389	127025807	mSE_12698	Maz
chr10	80153224	80154477	mSE_12683	Midn
chr10	80155811	80157383	mSE_12683	Midn
chr10	81413568	81414269	mSE_12608	Mir1191b
chr10	81417115	81417263	mSE_12608	Mir1191b
chr10	81419703	81421311	mSE_12608	Mir1191b
chr1	74394370	74395689	mSE_12728	Mir26b
chr11	120347648	120348111	mSE_12643	Mir6935
chr17	27309967	27310688	mSE_12593	Mir7214
chr17	27316744	27318137	mSE_12593	Mir7214
chr17	27333373	27334121	mSE_12593	Mir7216
chr5	113341612	113342392	mSE_12624	Mir7230
chr7	73819313	73820078	mSE_12596	Mir7234
chr9	67733511	67734209	mSE_12594	Mir7242
chr3	95230088	95230311	mSE_12752	Mllt11
chr19	5841262	5841293	mSE_12595	Neat1
chr19	5843491	5844756	mSE_12595	Neat1
chr10	81424205	81424450	mSE_12608	Nfic
chr7	70357682	70358523	mSE_12718	Nr2f2
chr7	70368923	70370393	mSE_12718	Nr2f2
chr2	29888499	29888748	mSE_12612	Odf2
chr7	127767250	127768234	mSE_12669	Orai3
chr14	54896945	54897351	mSE_12706	Pabpn1
chr11	69998255	69998444	mSE_12800	Phf23
chr4	133665199	133665431	mSE_12645	Pigv
chr4	133665659	133665908	mSE_12645	Pigv
chr7	16945214	16947799	mSE_12743	Pnmal2
chr8	84969642	84969776	mSE_12657	Prdx2
chr8	84970160	84970560	mSE_12657	Prdx2
chr8	84971271	84971389	mSE_12657	Prdx2
chr1	86526732	86526947	mSE_12625	Ptma
chr19	44288291	44288364	mSE_12749	Scd2
chr7	45693432	45694887	mSE_12646	Sec1
chr17	45585373	45586866	mSE_12650	Slc29a1
chr4	135856114	135856292	mSE_12614	Srsf10
chr10	80116941	80117514	mSE_12772	Stk11
chr11	69397403	69398472	mSE_12783	Tmem88
chr5	142820052	142822016	mSE_12628	Tnrc18
chr4	40260431	40261369	mSE_12635	Toporsos
chr4	40262232	40262951	mSE_12635	Toporsos
chr11	48815754	48816330	mSE_12785	Trim41
chr11	116101696	116101839	mSE_12769	Trim47
chr11	116102044	116102269	mSE_12769	Trim47
chr11	116105751	116107038	mSE_12769	Trim47
chr17	65651735	65652220	mSE_12603	Txndc2
chr17	65661002	65662497	mSE_12603	Txndc2
chr17	65667699	65668091	mSE_12603	Txndc2
chr5	125398117	125398625	mSE_12605	Ubc
chr5	125405590	125405671	mSE_12605	Ubc
chr5	125402647	125403225	mSE_12605	Ubc
chr7	28377512	28378620	mSE_12652	Zfp36
chr13	65242248	65243094	mSE_12739	Zfp369
chr7	16061261	16062412	mSE_12737	Zfp541
chr7	80859520	80859666	mSE_12644	Zscan2
chr3	152394277	152394987	mSE_12724	Zzz3
