# Supplementary material for: Transgenerational epigenetic effects imposed by neonicotinoid thiacloprid exposure
Source: Life Sci Alliance. 2023 Nov 16;7(2):e202302237. doi: 10.26508/lsa.202302237 (PMC10654101; doi:10.26508/lsa.202302237)
Supplement: Supplementary file 7 [file LSA-2023-02237_TableS7.xlsx]

## Sheet: Sheet1
F1	chr	start	end	SE element	score	gene
F1	chr2	165857006	165901133	mSE_04397	17	Zmynd8
F1	chr7	82863255	82870750	mSE_04399	19	Mex3b
F1	chr11	77847456	77907393	mSE_04428	48	Myo18a
F1	chr9	45650720	45679445	mSE_04438	58	Dscaml1
F1	chr14	52003229	52024008	mSE_04447	67	Zfp219
F1	chr8	87659567	87720366	mSE_04455	75	Zfp423
F1	chr11	70020195	70031099	mSE_04527	147	Dlg4
F1	chr8	120292528	120349017	mSE_04540	160	Gse1
F1	chr4	105156932	105183239	mSE_04548	168	Plpp3
F1	chr19	26768836	26772182	mSE_04626	246	Smarca2
F1	chr5	111413903	111430207	mSE_04658	278	Mn1
F1	chr6	125080956	125100325	mSE_04664	284	lpar5
F1	chr6	52162564	52180567	mSE_04719	339	Hoxa3
F1	chr8	84772456	84795623	mSE_04771	391	Nfix
F2	chr13	78162745	78210858	mSE_04389	9	Nr2f1
F2	chr4	151126837	151152048	mSE_04394	14	Camta1
F2	chr2	165857006	165901133	mSE_04397	17	Zmynd8
F2	chr7	70325183	70370877	mSE_04400	20	Nr2f2
F2	chr2	157456766	157499454	mSE_04405	25	Src
F2	chr4	82493925	82513788	mSE_04419	39	Nfib
F2	chr6	124902965	124921263	mSE_04420	40	Lag3
F2	chr11	77847456	77907393	mSE_04428	48	Myo18a
F2	chr9	45650720	45679445	mSE_04438	58	Dscaml1
F2	chr5	124333405	124354394	mSE_04443	63	Cdk2ap1
F2	chr14	122452667	122491154	mSE_04448	68	Zic5
F2	chr8	87659567	87720366	mSE_04455	75	Zfp423
F2	chr8	84704965	84744975	mSE_04466	86	Nfix
F2	chr7	16921219	16957396	mSE_04474	94	Pnmal2
F2	chr3	108409211	108435215	mSE_04476	96	Sars
F2	chr5	111723743	111773843	mSE_04480	100	E130006D01Rik
F2	chr11	120347201	120359067	mSE_04486	106	Actg1
F2	chr8	120292528	120349017	mSE_04540	160	Gse1
F2	chr8	47283552	47290591	mSE_04558	178	Stox2
F2	chr15	102733532	102755229	mSE_04569	189	Gm36510
F2	chr7	6726854	6732842	mSE_04582	202	Peg3
F2	chr1	82282317	82293489	mSE_04596	216	Irs1
F2	chr19	7264561	7276809	mSE_04600	220	Rcor2
F2	chr15	82916782	82969507	mSE_04671	291	Tcf20
F2	chr5	109556352	109559038	mSE_04703	323	Crlf2
F2	chr7	25004756	25010460	mSE_04706	326	Grik5
F2	chr7	73183661	73223783	mSE_04711	331	Gm30075
F2	chr3	55779015	55787955	mSE_04718	338	Nbea
F2	chr6	52162564	52180567	mSE_04719	339	Hoxa3
F2	chr1	12990334	13005868	mSE_04746	366	Slco5a1
F2	chr5	111200474	111229382	mSE_04750	370	Ttc28
F2	chr8	84772456	84795623	mSE_04771	391	Nfix
F2	chr5	137733016	137735878	mSE_04776	396	Nyap1
F2	chr6	88924066	88943548	mSE_04779	399	Gm36354
F3	chr12	86882250	86920177	mSE_04393	13	Irf2bpl
F3	chr4	151126837	151152048	mSE_04394	14	Camta1
F3	chr8	120412784	120490750	mSE_04415	35	Gse1
F3	chr14	122452667	122491154	mSE_04448	68	Zic5
F3	chr8	84704965	84744975	mSE_04466	86	Nfix
F3	chr11	120347201	120359067	mSE_04486	106	Actg1
F3	chr17	29325986	29357753	mSE_04497	117	Pi16
F3	chr4	134465165	134474707	mSE_04536	156	Stmn1
F3	chr15	102733532	102755229	mSE_04569	189	Gm36510
F3	chr7	6726854	6732842	mSE_04582	202	Peg3
F3	chr3	55779015	55787955	mSE_04718	338	Nbea
F3	chr6	52162564	52180567	mSE_04719	339	Hoxa3
