# Supplementary material for: Transgenerational epigenetic effects imposed by neonicotinoid thiacloprid exposure
Source: Life Sci Alliance. 2023 Nov 16;7(2):e202302237. doi: 10.26508/lsa.202302237 (PMC10654101; doi:10.26508/lsa.202302237)
Supplement: Supplementary file 8 [file LSA-2023-02237_TableS8.xlsx]

## Sheet: Sheet1
F1	chr	start	end	SE element	score	gene
F1	chr4	119072554	119073181	mSE_00049	23	Gm35510
F1	chr6	122695523	122696856	mSE_00085	32	Nanog
F1	chr7	83881919	83883139	mSE_00104	199	Mesdc1
F2	chr12	86469627	86470960	mSE_00165	22	Esrrb
F2	chr5	119687486	119688565	mSE_00073	28	Tbx3os2
F2	chr6	122695523	122696856	mSE_00085	32	Nanog
F2	chr6	122698410	122699302	mSE_00085	32	Nanog
F2	chr8	36583284	36585153	mSE_00112	36	Dlc1
F2	chr19	21792230	21792280	mSE_00225	103	Tmem2
F2	chr17	47509291	47510345	mSE_00208	141	Ccnd3
F2	chr7	83881919	83883139	mSE_00104	199	Mesdc1
F3	chr12	86469627	86470960	mSE_00165	22	Esrrb
F3	chr8	36583284	36585153	mSE_00112	36	Dlc1
F3	chr7	83881919	83883139	mSE_00104	199	Mesdc1
