# Supplementary material for: Transgenerational epigenetic effects imposed by neonicotinoid thiacloprid exposure
Source: Life Sci Alliance. 2023 Nov 16;7(2):e202302237. doi: 10.26508/lsa.202302237 (PMC10654101; doi:10.26508/lsa.202302237)
Supplement: Supplementary file 9 [file LSA-2023-02237_TableS9.xlsx]

## Sheet: Sheet1
F1	chr	start	end	SE element	score	gene
F1	chr7	45693432	45694887	mSE_12646	54	Ntn5
F1	chr4	43727261	43728060	mSE_12788	196	Hrct1
F1	chr3	34453776	34454871	mSE_12793	201	Sox2
F2	chr10	81404336	81405262	mSE_12608	16	Nfic
F2	chr5	142904102	142904948	mSE_12634	42	Actb
F2	chr11	120347648	120348111	mSE_12643	51	Actg1
F2	chr7	45693432	45694887	mSE_12646	54	Ntn5
F2	chr7	127767250	127768234	mSE_12669	77	Fbxl19
F2	chr1	133365171	133366115	mSE_12690	98	Etnk2
F2	chr5	109554206	109556909	mSE_12693	101	Crlf2
F2	chr5	109550915	109553406	mSE_12693	101	Gm8493
F2	chr7	70357682	70358523	mSE_12718	126	Nr2f2
F2	chr7	70368923	70370393	mSE_12718	126	B130024G19Rik
F2	chr7	16061261	16062412	mSE_12737	145	Zfp541
F2	chr7	16945214	16947799	mSE_12743	151	Pnmal2
F2	chr8	111031071	111032279	mSE_12744	152	Ddx19b
F2	chr11	116105751	116107038	mSE_12769	177	Trim47
F2	chr16	57264125	57265266	mSE_12776	184	Tmem30c
F2	chr11	69394742	69395635	mSE_12783	191	Cyb5d1
F2	chr4	43727261	43728060	mSE_12788	196	Hrct1
F2	chr3	34453776	34454871	mSE_12793	201	Sox2
F2	chr10	88135192	88136067	mSE_12795	203	Parpbp
F3	chr17	27316744	27318137	mSE_12593	1	Mir7214
F3	chr12	86882628	86883435	mSE_12621	29	Irf2bpl
F3	chr11	120347648	120348111	mSE_12643	51	Actg1
F3	chr7	45693432	45694887	mSE_12646	54	Ntn5
F3	chr5	109550915	109553406	mSE_12693	101	Gm8493
F3	chr7	16061261	16062412	mSE_12737	145	Zfp541
F3	chr8	111031071	111032279	mSE_12744	152	Ddx19b
F3	chr3	34453776	34454871	mSE_12793	201	Sox2
