# Supplementary material for: Transgenerational epigenetic effects imposed by neonicotinoid thiacloprid exposure
Source: Life Sci Alliance. 2023 Nov 16;7(2):e202302237. doi: 10.26508/lsa.202302237 (PMC10654101; doi:10.26508/lsa.202302237)
Supplement: Supplementary file 10 [file LSA-2023-02237_TableS10.xlsx]

## Sheet: Sheet1
1.GeneID	FC, DMR	DMR, distance	FC, DEGs	P-adj. DEGs	direction
Slc52a3	0.0338396	(+20304)	1.7057	1.76e-06	opposite
Wbscr17	0.0308888	(+581309)	1.45077	0.0277998	opposite
Medag	0.239567	(-124154)	1.43852	0.0388729	opposite
Trim50	0.350479	(-3337)	1.41388	0.0596373	opposite
Hpn	0.409053	(+7593)	1.38392	0.0583044	opposite
Rapsn	0.491553	(-4597)	1.34121	0.165095	opposite
Il17b	0.39847	(+9666)	1.33973	0.153771	opposite
Scgn	0.0122868	(-97845)	1.33926	0.0429538	opposite
Pi16	0.357389	(+3412)	1.3377	0.122438	opposite
Kcnn4	0.289693	(+7176)	1.31954	0.212913	opposite
Neurl3	0.300712	(+3988)	1.30794	0.247157	opposite
Ddc	0.384722	(-127977)	1.28965	0.153196	opposite
Abca9	0.362526	(-53756)	1.2832	0.225313	opposite
Ak1	0.342492	(-17021)	1.28256	0.121745	opposite
Ap1g2	0.358136	(-7037)	1.27486	0.0953569	opposite
Tmem182	0.491828	(+244216)	1.26019	0.248658	opposite
Fmnl1	0.242302	(+22061)	1.25158	0.178357	opposite
Pfkl	0.494855	(-24797)	1.23324	0.146462	opposite
Col6a2	0.425798	(+27098)	1.23147	0.105552	opposite
Rph3a	2.47263	(-139573)	0.677217	0.0146081	opposite
Rgs9	3.89757	(-6178),	0.762558	0.19699	opposite
Sall4	2.71312	(-132676)	0.765895	0.168276	opposite
Ttc12	2.41006	(-78724)	0.773552	0.174855	opposite
Srsf10	1.97603	(-41462)	0.794261	0.195479	opposite
Hspa12a	0.257186	(+61317)	0.816449	0.126857	the same
G2e3	0.0174825	(-683956)	0.800808	0.2363	the same
Gcnt2	0.0601849	(+122125)	0.797591	0.24028	the same
Arrdc3	0.381983	(+181384)	0.781551	0.0728948	the same
Ogt	0.362901	(+57029)	0.779032	0.17149	the same
Ddx4	0.389215	(+147)	0.773275	0.123781	the same
Zfp131	0.423464	(-46142)	0.769501	0.0530242	the same
Nlrp4c	0.378183	(+87357)	0.764843	0.126857	the same
Fyttd1	0.00391758	(+12571)	0.76257	0.0638639	the same
Sdc4	0.341621	(+28790)	0.760575	0.0596536	the same
Nanog	0.460865	(-11378)	0.758667	0.228751	the same
Gzma	0.400835	(-6499)	0.740269	0.146862	the same
Nr5a2	0.571175	(-389866)	0.739063	0.139443	the same
Gm14391	0.47978	(-63845)	0.733758	0.123781	the same
Clvs1	0.418732	(-517258)	0.716256	0.0541604	the same
Sycp2	0.393313	(+275)	0.71593	0.0764061	the same
Sall1	0.106178	(+237609)	0.710086	0.0638639	the same
Sox2	0.352806	(-196081)	0.579297	2.37e-05	the same
Dppa3	0.460865	(+69780)	0.432285	4.57e-18	the same
Tesc	3.62953	(-38906)	1.26207	0.150079	the same
Fam92b	3.66237	(-170456)	1.31401	0.224318	the same
Myo18b	3.30832	(-60845)	1.31622	0.123781	the same
Bcl2l14	6.84968	(-213801)	1.32757	0.200174	the same
Sdcbp2	8.08347	(+43521)	1.34851	0.105552	the same
1700021F07Rik	4.10195	(-15525)	1.34971	0.0953569	the same
