# Supplementary material for: Transgenerational epigenetic effects imposed by neonicotinoid thiacloprid exposure
Source: Life Sci Alliance. 2023 Nov 16;7(2):e202302237. doi: 10.26508/lsa.202302237 (PMC10654101; doi:10.26508/lsa.202302237)
Supplement: Supplementary file 11 [file LSA-2023-02237_TableS11.xlsx]

## Sheet: Sheet1
GeneID	FC, DMR	DMR, distance	FC, DEGs	P-adj,DEGs	direction
Disc1	8.5023	(+137582)	0.60934	0.00580602	opposite
Rsph3b	7.51898	(-47)	0.671304	0.0240078	opposite
Cdc42	7.06675	(-30585)	0.863865	0.0669538	opposite
Sucla2	6.18649	(+381182),	0.842587	0.0435341	opposite
Cep44	6.15781	(+66495)	0.529302	3.73e-10	opposite
Akr1b3	44.7325	(+15975)	0.750916	0.0204656	opposite
4930558C23Rik	4.07026	(-24956)	0.659506	0.0604418	opposite
Slc35b3	3.95291	(-191138)	0.783434	0.0110345	opposite
Hpgd	3.87133	(-320549)	0.575884	3.56e-05	opposite
1700018B08Rik	3.71778	(+268896)	0.677295	0.0845031	opposite
Cript	3.38235	(+66108)	0.781783	0.00968393	opposite
Mrps6	3.364	(-73513)	0.819737	0.0686952	opposite
Tdrd12	3.19209	(+154)	0.669958	0.0304419	opposite
Mphosph6	22.3774	(-101268)	0.796281	0.0969312	opposite
Mrps10	2.81049	(-45393)	0.705357	0.07272	opposite
Ndufs4	2.77405	(-55748)	0.840066	0.0948882	opposite
Mrpl15	2.73481	(+97049)	0.828868	0.0399654	opposite
Tex19.1	2.73342	(-54)	0.687527	0.0455503	opposite
Snx16	2.68945	(-574879)	0.807131	0.0612221	opposite
Ibsp	2.68367	(+11101)	0.474372	0.000241527	opposite
Sumo1	2.6313	(+129788)	0.83831	0.0257183	opposite
Asz1	2.62279	(-26)	0.644668	0.0159239	opposite
Sec61g	2.55959	(-6442)	0.757024	0.00112013	opposite
Hmga2	2.52378	(+61683)	0.712376	0.00293173	opposite
Rpl9	2.51877	(+11718)	0.701289	0.000273986	opposite
Sec13	2.49766	(-7908)	0.863276	0.0888841	opposite
Ywhaq	2.48813	(-613132)	0.864497	0.0608551	opposite
Hsd3b6	2.48708	(-6623)	0.511349	0.000256448	opposite
Mcts2	2.41971	(+38)	0.794745	0.0644895	opposite
Bbs7	2.38318	(-57874)	0.750771	0.0337379	opposite
Trpc3	2.38318	(+18816)	0.578545	0.00147977	opposite
Txnl1	2.33864	(+295026)	0.835714	0.078969	opposite
Rspo3	2.32529	(-163384)	0.724649	0.0342527	opposite
Prss45	2.30559	(+149)	0.595519	0.0102732	opposite
Psma5	2.28555	(-16934)	0.825355	0.0686952	opposite
Tnnc2	2.26176	(+2311)	0.690591	0.0935874	opposite
Taf1b	2.25476	(-4720)	0.715244	0.00232244	opposite
Adad2	2.25313	(-9)	0.667809	0.0427486	opposite
Triqk	2.24174	(+576185)	0.768205	0.039676	opposite
Ube2ql1	2.24009	(-38484)	0.645961	0.0166022	opposite
Mtx2	2.22536	(+609159)	0.825013	0.0219357	opposite
2410015M20Rik	2.21823	(-4300)	0.820176	0.0682733	opposite
Rpl39l	2.21497	(-35)	0.664315	0.00338661	opposite
Eef1b2	2.20495	(+23515)	0.765746	0.00255214	opposite
Cmss1	2.20388	(-89583)	0.765639	0.0130211	opposite
Rpl10l	2.17535	(+271)	0.689554	0.0216786	opposite
Adad1	2.14151	(+109)	0.647095	0.0187611	opposite
Wdr73	2.11476	(+25486)	0.781299	0.0228096	opposite
Atp5e	2.09801	(+6902)	0.686684	0.000975648	opposite
Xlr5b	2.06438	(-20652)	0.660061	0.0665572	opposite
Gzma	2.06205	(-6499)	0.56856	0.00696166	opposite
Actr3b	2.05262	(+8974)	0.793534	0.0537194	opposite
Swi5	2.04736	(+16078)	0.784499	0.00293678	opposite
Bcat1	2.03801	(+105062)	0.704812	0.0231496	opposite
Rchy1	14.5395	(+74706)	0.844935	0.0735318	opposite
Rcbtb2	11.3672	(+71434)	0.84889	0.049402	opposite
Psmb6	1.89946	(-5122)	0.832941	0.0545552	opposite
Bola2	1.89858	(-2911)	0.788315	0.0379921	opposite
Mrps23	1.86582	(-34539)	0.798056	0.0209314	opposite
GeneID	FC, DMR	DMR, distance	FC, DEGs	P-adj,DEGs	direction
Runx2	1.83858	(-348946)	0.664156	0.0514802	opposite
Rps3a1	1.71717	(+57637)	0.796806	0.0422092	opposite
Akirin2	1.61163	(-65015)	0.849968	0.0868785	opposite
Myl9	0.00992029	(+11485)	1.21974	0.0580228	opposite
Fam129a	0.0165601	(+157787)	1.61494	0.00480873	opposite
Tcf7l1	0.020751	(+119458)	1.25753	0.0817747	opposite
Agt	0.022295	(+4228)	2.0205	8.12e-05	opposite
Adcy2	0.023451	(-163329)	1.28511	0.0186625	opposite
Clstn2	0.02568	(+293540)	1.40948	0.00821675	opposite
Gprc5a	0.0303609	(+39965)	1.79992	0.00103428	opposite
Myo5b	0.0397395	(+206526)	1.38643	0.0372273	opposite
Sppl2a	0.0404083	(-51693)	1.1827	0.0925106	opposite
Nfix	0.0407667	(+45130)	1.61527	0.00170704	opposite
Brinp3	0.0430015	(+611067)	1.83308	0.00271259	opposite
Itgb8	0.0504445	(+183596)	1.23203	0.0847036	opposite
Acacb	0.0542878	(-5548)	1.36231	0.0339589	opposite
Tsc22d2	0.0646096	(-162035)	1.20951	0.0919965	opposite
Pdk1	0.0678362	(-56544)	1.42932	2.43e-06	opposite
Spag9	0.0697537	(-18268)	1.2037	0.0891385	opposite
Cdc42bpb	0.0734286	(+17193)	1.34746	0.0186496	opposite
Pdgfa	0.0809648	(+33019)	1.24079	0.0409835	opposite
Dock8	0.0849938	(+34859)	1.38891	0.0247877	opposite
Kank1	0.0849938	(-202587)	1.23381	0.0396858	opposite
Rnf213	0.0889806	(+23737)	1.59276	0.0049409	opposite
Spsb1	0.101545	(+137269)	1.21972	0.0497263	opposite
Zeb2	0.128901	(-303321)	1.467	0.027925	opposite
Zbtb40	0.151286	(-90730)	1.25013	0.0823704	opposite
Rab11fip3	0.172757	(+1370)	1.20927	0.0993331	opposite
Zfp36l2	0.19185	(+1538)	1.30807	0.0405776	opposite
Oca2	0.214455	(+690309)	1.44242	0.0631477	opposite
Srrm2	0.231209	(+3816)	1.31708	0.0848125	opposite
Dock9	0.242047	(+57456)	1.38817	0.00870088	opposite
Tnfrsf21	0.284836	(+35061)	1.43783	0.0613048	opposite
Ints1	0.285584	(+28934)	1.27635	0.0363052	opposite
Dync1h1	0.291259	(+31690)	1.35459	0.0532731	opposite
Kif26a	0.308043	(+91010)	1.50663	0.00165805	opposite
Map3k11	0.31189	(+1445)	1.28295	0.0141971	opposite
Pcnx3	0.31189	(-1668)	1.27691	0.0456698	opposite
Scd2	0.318192	(+6090)	1.47388	0.00114907	opposite
Nf2	0.337925	(+67129)	1.27715	0.0352517	opposite
Plec	0.343802	(+6596)	1.56947	0.00879609	opposite
Prex1	0.429987	(+305698)	1.31947	0.0150639	opposite
Sulf2	0.429987	(-252471)	1.44155	0.000221945	opposite
Rptor	0.466292	(+210415)	1.25562	0.00775512	opposite
Adamts12	0.481846	(+110057)	1.53315	0.00177966	opposite
Jazf1	0.494232	(+18798)	1.24475	0.0889388	opposite
Tmem198	0.553307	(+3282)	1.46453	0.0686952	opposite
Chpf	0.553307	(-3591)	1.38852	0.00601445	opposite
Dot1l	0.593229	(+36736)	1.26523	0.0519154	opposite
Nfatc2	0.667164	(-62856)	1.31776	0.07641	opposite
Kcnma1	0.690291	(+468588)	1.80058	7.81e-06	opposite
Stard3nl	0.676519	(-43292)	0.80962	0.0710925	the same
Itga8	0.435796	(+232539)	0.781579	0.0334471	the same
Shq1	0.425196	(+335344)	0.64615	0.00510667	the same
Mrps22	0.404717	(-204008)	0.777046	0.0911349	the same
Srsf7	0.162989	(+29124)	0.816602	0.0387294	the same
Slc25a33	0.101545	(-43497)	0.760898	0.0383827	the same
Nme1	0.0697537	(-9314)	0.810308	0.0272809	the same
Sft2d1	0.0648674	(+18171)	0.742817	0.0556398	the same
Eif3m	0.0500803	(+8865)	0.843936	0.0523024	the same
GeneID	FC, DMR	DMR, distance	FC, DEGs	P-adj,DEGs	direction
Rpl8	0.0458737	(+600)	0.837106	0.0541856	the same
Lancl1	0.0410372	(-53911)	0.69487	0.00113385	the same
Commd2	0.0230043	(+8228)	0.758155	0.0171233	the same
Lsm5	0.0179565	(+135905)	0.760335	0.00347628	the same
Tgif2	0.00992029	(-53102)	0.824998	0.0847036	the same
Zfp865	1.51479	(-2386)	1.30977	0.046629	the same
Foxo3	1.55615	(+221721)	1.28427	0.026239	the same
Celsr2	1.59773	(+8670)	1.37865	0.0715734	the same
Col15a1	1.63974	(-96541)	1.45069	0.0706144	the same
Hic1	1.6779	(+98330)	1.27005	0.0710925	the same
Asxl3	1.69221	(+9016)	1.29626	0.086418	the same
Acsbg1	1.70682	(+52650)	1.38685	0.0584611	the same
Sh3d19	1.71717	(+14150)	1.253	0.0941961	the same
Sipa1	1.73012	(+3576)	1.24452	0.0872078	the same
Tmtc2	1.73958	(-225462)	1.46554	0.00371172	the same
Arhgef17	1.74621	(-6746)	1.3501	0.0300874	the same
B3gat1	1.77163	(+22084)	1.51872	0.039751	the same
Atp2a3	1.8185	(+14241)	1.33487	0.0704928	the same
Arid1b	1.86518	(+347215)	1.42852	0.031106	the same
Sod3	1.86519	(+4746)	1.94703	1.05e-06	the same
Cuedc1	1.86582	(+70703)	1.30674	0.0571115	the same
Zeb1	1.86974	(+194185)	1.41028	0.0158038	the same
Kcnb1	1.87086	(+83325)	1.37706	0.0100118	the same
Znfx1	1.87086	(-42478)	1.3259	0.00275488	the same
Tmem131	1.8847	(+168799)	1.3912	0.00347628	the same
Fam222a	1.88632	(+67595)	1.67365	0.0011418	the same
Nrp2	1.92994	(-42713)	1.31547	0.00631536	the same
Crtc1	1.93681	(-12595)	1.21091	0.0765977	the same
Gdf10	1.93698	(+8729)	1.39931	0.0284588	the same
Palld	1.97919	(+352804)	1.27561	0.0420149	the same
Slc24a3	11.3744	(+450587)	1.38155	0.0016829	the same
Dlc1	2.02563	(+368223)	1.35074	0.0253587	the same
Myo10	2.02624	(+158377)	1.46894	0.0415428	the same
Tbxa2r	2.02785	(+4166)	1.33373	0.0356662	the same
Ptpn23	2.05252	(+27280)	1.37502	0.0125189	the same
Scap	2.05252	(+47577)	1.49354	0.000340097	the same
Adgrl2	2.06167	(+134908)	1.24094	0.0305675	the same
Sh2b2	2.06493	(-30142)	1.41041	0.00069197	the same
Hs3st3b1	2.06743	(+32867)	1.50246	0.0213112	the same
Daam1	2.06938	(-512787)	1.2581	0.0829806	the same
Zfp467	2.07469	(+7191)	1.21137	0.0738517	the same
Astn2	2.08824	(+790412)	1.53596	0.00375761	the same
Emilin2	2.08982	(+36721)	1.4556	0.0216786	the same
Adra1d	2.09148	(+41660)	1.69581	0.00326666	the same
Igsf8	2.09806	(+13530)	1.25328	0.0588226	the same
Cdh5	2.09883	(+41060)	2.0118	1.32e-08	the same
Lrfn3	2.10336	(+2609)	1.24603	0.0455964	the same
Paqr7	2.1125	(-23765)	1.41185	0.0132535	the same
Ror2	2.12465	(+167268)	1.29045	0.0213112	the same
Cdr2l	2.13441	(+11772)	1.32136	0.087239	the same
Cmip	2.13627	(+179685)	1.43542	0.00133948	the same
Nectin1	2.13859	(+59696)	1.49063	0.079597	the same
Tulp4	2.14135	(-5899)	1.1953	0.0765713	the same
Pom121	2.14334	(-37732)	1.34607	0.00553379	the same
Lrfn1	2.14759	(+650)	1.23502	0.0919969	the same
1700017B05Rik	2.15369	(-71675)	1.27915	0.0363052	the same
Dip2c	2.15431	(-52903)	1.25036	0.06488	the same
Olfml2b	2.15671	(+126871)	1.37596	0.0421177	the same
Atf6	2.15671	(+96368)	1.24382	0.0249461	the same
Irgq	2.16616	(+3164)	1.23445	0.0673474	the same
GeneID	FC, DMR	DMR, distance	FC, DEGs	P-adj,DEGs	direction
Pcdh17	2.17392	(-425506)	1.59218	0.0142357	the same
Triobp	2.17776	(+20230)	1.27503	0.0397778	the same
Pcdhga4	2.17921	(-3069)	1.40966	0.055799	the same
Adgra2	2.18205	(+36047)	1.21227	0.0797507	the same
Nr5a1	2.18695	(+39983)	1.36927	0.043396	the same
Scarf1	2.19818	(+1940)	1.35032	0.0844148	the same
Usf3	2.20627	(+21846)	1.30734	0.0350549	the same
Kcng4	2.21107	(+2483)	1.49068	0.0126125	the same
Tmem184a	2.22995	(+5971)	1.38185	0.0725973	the same
Srgap1	2.23469	(+296662)	1.32192	0.0408089	the same
Slc35f1	2.23985	(-144813)	1.52704	0.0556398	the same
Mapk4	2.24301	(+134189)	1.41927	0.0848584	the same
Fam198a	2.24444	(+31920)	1.30808	0.0886219	the same
Nt5dc3	2.24556	(+129896)	1.35368	0.0304419	the same
Sema3b	2.25736	(+9901)	1.34759	0.0631318	the same
Sema4a	2.2594	(-29120)	1.24235	0.0725973	the same
Uggt1	2.26677	(-25142)	1.15645	0.0966873	the same
Il17d	2.26802	(+17681)	1.35527	0.0203502	the same
Chd2	2.27013	(+132302)	1.316	0.0178589	the same
Thsd1	2.27399	(+31385)	1.42172	0.0202173	the same
Ano8	2.27662	(+1397)	1.37562	0.0797022	the same
Col6a1	2.27952	(+2683)	1.35415	0.0106461	the same
Col6a2	2.27952	(-99855)	1.34112	0.0122008	the same
Bst2	2.28363	(+11871)	1.47851	0.00236457	the same
Plvap	2.28363	(-13833)	1.5217	0.00163151	the same
Heg1	2.30166	(-107773)	1.52756	0.000312296	the same
Samd9l	2.30856	(+216594)	1.67097	0.00244584	the same
St8sia2	2.31142	(-490738)	1.35328	0.0203502	the same
Lrp3	2.31178	(-59696)	1.52083	6.19e-06	the same
Filip1	2.31783	(+159137)	1.49767	0.0208207	the same
Ankrd11	2.32813	(+171377)	1.44195	0.0257183	the same
Baz2b	2.3346	(+15691)	1.33675	0.0640372	the same
Piezo2	2.33864	(-10150)	1.34964	0.0592097	the same
Itga9	2.3401	(+307736)	1.30714	0.0216786	the same
Magi1	2.34497	(+604727)	1.34782	0.030093	the same
Fgfr4	2.35983	(+7514)	1.42706	0.0342971	the same
Ephb4	2.37019	(+7674)	1.26583	0.0361229	the same
Papln	2.3733	(+8362)	1.37857	0.0470875	the same
Soga1	2.37426	(+38869)	1.33836	0.0152449	the same
Palmd	2.37775	(-353322)	1.47403	0.0188087	the same
Slc2a13	2.38215	(+301033)	1.35565	0.0213112	the same
Tenm4	2.38994	(-298336)	1.26385	0.0823433	the same
Pced1b	2.3997	(-105741)	1.35387	0.0969766	the same
Chst3	2.40031	(+33035)	1.47224	0.00727761	the same
Spock2	2.40031	(+80006)	1.71253	0.00094981	the same
Hivep1	2.40549	(+132004)	1.33968	0.0325877	the same
Gstp1	2.4063	(-4339)	1.36638	0.00945328	the same
Gramd4	2.40632	(+107909)	1.25682	0.0461428	the same
Mki67	2.40718	(-493396)	1.5503	0.0100044	the same
Kif13a	2.41046	(-80813)	1.26264	0.058202	the same
Sc5d	2.41346	(-83911)	1.45244	0.00818071	the same
Robo1	2.41542	(+79160)	1.60608	0.00752311	the same
Fbrsl1	2.4159	(-32854)	1.2229	0.0797507	the same
Cd248	2.41658	(+14225)	1.34883	0.0152449	the same
Adgrl3	2.41765	(+484717)	1.43645	0.018287	the same
Fgfr1	2.41777	(+36952)	1.21088	0.0436127	the same
Nckap5l	2.42698	(-12763)	1.41956	0.0228773	the same
Myh8	2.43064	(-18075)	1.63819	0.0168914	the same
Lrrc8b	2.43998	(+64970)	1.47021	2.46e-05	the same
GeneID	FC, DMR	DMR, distance	FC, DEGs	P-adj,DEGs	direction
Lrrc8c	2.43998	(-38643)	1.32053	0.00459546	the same
Itga2	2.44855	(-34469)	1.39888	0.0601284	the same
Arhgap20	2.45249	(+110380)	1.36818	0.0182816	the same
Herc1	2.45389	(-129820)	1.24378	0.0765977	the same
Irf7	2.46924	(-2799)	1.52887	0.0287688	the same
Prss35	2.47918	(+12573)	1.51304	0.000576749	the same
Flt4	2.47992	(-19105)	1.7311	1.36e-06	the same
Fat1	2.48379	(+108906)	1.49923	0.0240797	the same
Vash1	2.49705	(-208406)	1.33798	0.0880731	the same
Zfp236	2.49845	(-37049)	1.27555	0.0586335	the same
Flnb	2.50235	(-43818)	1.38192	0.0144773	the same
Dio3	2.50871	(+40934)	1.54168	0.0519755	the same
Ckap5	2.54836	(+103422)	1.25355	0.0686952	the same
Kif21b	2.55482	(-25512)	1.46355	0.00908414	the same
Cdon	2.55769	(-139894)	1.39289	0.00436341	the same
Egfr	2.55959	(-237285)	1.28666	0.0997967	the same
Rgma	2.56407	(-702650)	1.46533	0.00347628	the same
Nhsl1	2.57936	(+123995)	1.56193	0.00641407	the same
Mmrn2	2.58261	(+23457)	1.59768	0.00306498	the same
Zmynd8	2.60155	(-76588)	1.31635	0.0686596	the same
Ptprm	2.61029	(-198364)	1.42453	0.00744546	the same
Boc	2.63729	(+154566)	1.29324	0.0270798	the same
Tenm3	2.65476	(+28331)	1.417	0.00015937	the same
Loxl1	2.66562	(+1346)	1.24792	0.0645799	the same
Aff3	2.67268	(+137997)	1.50726	0.00252616	the same
Gse1	2.67472	(-1916)	1.41005	0.00356423	the same
Ngfr	2.67708	(+9415)	1.49137	0.00931419	the same
Sfrp1	2.68916	(+213428)	1.28889	0.00322078	the same
Atp10a	2.70654	(+179006)	1.3599	0.0398927	the same
Mdga1	2.71447	(-43469)	1.35975	0.0654127	the same
Nhs	2.71477	(+327540)	1.31663	0.0745293	the same
Map1b	2.7358	(-113934)	1.48177	0.0168869	the same
Tln2	2.76144	(-140358)	1.45322	0.00859932	the same
Prickle2	2.76895	(+140282)	1.22543	0.0495528	the same
Fstl4	2.8157	(-283770)	1.61289	0.0158038	the same
Sdk2	2.82825	(-136496)	1.32785	0.0823136	the same
Grin2d	2.82934	(+4866)	1.39287	0.0178589	the same
Npr2	2.83892	(+510)	1.31383	0.0158038	the same
Armcx4	2.85926	(-60453)	1.40234	0.0215193	the same
Gxylt1	2.86199	(+507619)	1.23831	0.0492889	the same
Cplx2	2.98598	(+7645)	1.62028	0.00147398	the same
Rbm47	3.01552	(+19214)	1.42881	0.082874	the same
Lhcgr	3.10337	(+36765)	2.02887	3.67e-05	the same
Pml	3.20388	(+15100)	1.25331	0.0665572	the same
Islr2	3.20388	(-32971)	1.40313	0.0775047	the same
Prkar2b	3.24125	(-144331)	1.36363	0.0356289	the same
Dlgap1	3.28077	(-819461)	1.35785	0.095512	the same
Fndc1	3.28373	(+33475)	1.74365	0.00931419	the same
Ptprs	3.37197	(-34052)	1.43147	0.0202403	the same
Bmp2	3.42947	(-318156)	1.26745	0.0746767	the same
Maml3	3.6302	(-58874)	1.37869	0.0600033	the same
Dtx1	3.6369	(+29402)	1.47315	0.0131577	the same
Npc1	3.97538	(-32111)	1.28198	0.00348339	the same
Lrrtm4	33.9076	(-466366)	1.37246	0.093639	the same
Robo4	4.05889	(+14901)	1.49432	0.0108156	the same
Tmem164	4.13405	(-58883)	1.2483	0.0212634	the same
Cgnl1	4.14176	(+169470)	1.43238	0.0596667	the same
Gm14412	5.35482	(-5745)	2.08275	7.91e-10	the same
Iqgap2	6.70141	(-114706)	1.6682	0.00110373	the same
Fan1	8.15145	(+55005)	1.29414	0.0891385	the same
Adamts5	8.22656	(-924762)	1.50616	0.00192056	the same
Fshr	8.34302	(-390504)	1.42681	0.0848045	the same
