# Supplementary material for: Transgenerational epigenetic effects imposed by neonicotinoid thiacloprid exposure
Source: Life Sci Alliance. 2023 Nov 16;7(2):e202302237. doi: 10.26508/lsa.202302237 (PMC10654101; doi:10.26508/lsa.202302237)
Supplement: Supplementary file 12 [file LSA-2023-02237_TableS12.xlsx]

## Sheet: Sheet1
gene	forward	reverse
Actg1	CTGGCACCACACCTTCTACA	GGAACAGAACCCTGCGTCAT	brain
Amhr2	GCACCTTCTTCCAAGGAAGCCT	CCGCAGGAAGCAGTGTCCAA	Sertoli
Camta1	CACCGTGCCACCTATAGAAGATGA	GTGTTCCAGCGGTGCCTCTC	brain
Ctsl	GCTAGCCGCCTCAGGTGTTT	TTCCACTGGTGCCACTCTGC	Sertoli
Dscaml1	CGCTGAGCGGGGGAGA	CTCGGGGCGGGCTTTGTG	brain
EtnI1	GTTAAACCCGAGCGCTGGTTC	GCTATAAGGCCCAGAGAGAAATTT	retro
Gse1	ACAGCCCCGGGTGAGATAAG	GGCTCATGGCTCATGCCTTTCA	brain
H2afx	GGCCATCCGCAACGACG	TTCTTGCCGACCGCCG	SC
Hormad1	ATAGCATCCAAGCATCCACTTCAC	AGAGACCAGGATAAGAAACGCAG	SC
Hoxa3	TTTGTCCGGCGATGGCGAG	GTGCCAGAGGACGCAGGAAAT	brain
Kiss1	CGGACCCCAGGAACTCGTTA	GGCATGGCGACGACCTAC	Sertoli
Kit	AGCGTCTTCCGGCACAACGG	AGCGTCTTCCGGCACAACGG	SG
L1-A2	GGATTCCACACGTGATCCTAA	TCCTCTATGAGCAGACCTGGA	retro
L1-Gf2	CTCCTTGGCTCCGGGACT	CAGGAAGGTGGCCGGTTGT	retro
L1-ORF22	GGAGGGACACTTCATTCTCATCA	GCTGCTCTTGTATTTGGAGCATAGA	retro
L1-T2	CAGCGGTCGCCATCTTG	CACCCTCTCACCTGTTCAGACTAA	retro
MusD11	GTGGTATCTCAGGARGAGTGC	GGGCAGCTCCTCTATCTGAGTG	retro
Nanog	AGCTGTGTGCACTCAAGGAC	CGCTTGCACTTCATCCTTTGG	brain
Nbea	AGGAAGTGGGCTGCCAACAG	CCCTGAATCCACAGCACCTGTC	brain
Nfix	CGGGTGCTTCAGATCAATGGATGA	TGACATCCGCTTCTCGTGCT	brain
ORR1A11	CTTTAGTTGATGGCCCAGGA	CCAACTCTGCCCTCTGTAGC	retro
Peg3	CGAGCATCGGAGGAGAAGCG	TCAAGAAGGTAGGGCTCCCG	brain
Piwil1	ACGACGATCAGGGAGTGACC	CACCGTCTCCTGACCTCGTG	Spermatocyte
Prm1	GCCAGCACCATGGCCAGATA	GACGGCAGCATCTTCGCCTC	Spermatid
Pttg1	GGTGGCGCAGTCTTCGAGTA	ACCAGTGCCCAGCTTCAACC	Spermatocyte
Rad51	ATTGGTTCCAATGGGTTTCA	GGCATGTAACAGCCAACGTA	Spermatocyte
Rhox8	CAGGAGCACCGTCAACAGCAT	CATGCAGCTGCGTCATCGCTT	Sertoli
Rpl37a	TGGGGCCTGGACCTACAA	GCAGGGCTTCTACTGGTCTT	house-keeping
SineB11	TGGTGGTGCATGCCTTTAAT	CCTGGTGTCCTGGAACTCACT	retro
Spaca1	AGCTGAGCTCTATGAGGTGCG	TCCTGTGCCTACCAACCACC	Spermatid
Stra8	GGAGAAAAAGGCCAGACTCC	CCACGTCAAAAGCATCTTCA	Spermatogonia
Sycp1	GGAAGATGTGGAAAAGAATAATGATA	AATAACATGGATTGAAGAGACTTTCG	Spermatocyte
Tsga8	TGTTCCGACTTCATCCACCGA	TGGTCTTCGCACCCTTTCCAC	Spermatid
Tssk1	GATGACGCTGCCGTCCTCAA	TCTGAGGGGGCTTTCTTGCG	Spermatid
Zic5	AAGCGCACTCATACAGGGGAAAAG	CGCTGGTGTGGACATGGGAGT	brain
Zmynd8	GGGATGAGCTTTTATTAGGCGGC	TCCTCTTCAGCCAAGCTCTGTG	brain
Brdt	GAGGGTTGTGCTGAAGGCCC	TGATGGTGTAATAGTCAGGCAGC	Spermatid
Dazl	CAGTATGTTCAGGCATATCCTC	ATTCATTGGGCAAAATATCAGC	Spermatogonia
Ddx4	ACAGGATGTCCCCGCATGGC	TCCCATGACTCGTCATCAACTGGA	all
Stk31	CGTGGAAGCTCGGCGTTTTC	TCTGGGCCCAAAATGTTACTGC	ND
Tdrd1	CGTCCGAGGCGAGACATCAG	TTCTGAGAGGGTCCTGGGGC	Spermatocyte
Dmrtb1	GCTACCCGGATCAGCACCTG	CTCAGAGGATGCCCGTAGTCG	Spermatogonia
Lif	CAGCTTGCAAACTCCGGCCA	AAGGGCACAATCCCTGCATCT	ND
Smad2	TGCTCTGAAATTTGGGGACTG	GCCAGAGCCGGCAATATATA	ND
Wnt5a	GGTGATGCAAATAGGCAGCCG	TAGACAGCTCGCCCTCCCG	ND
Hoxa3	TTTGTCCGGCGATGGCGAG	GTGCCAGAGGACGCAGGAAAT	Spermatocyte
Mesdc1/Tlnrd1	TGTTGCTGGAGGTGTCGCAG	ATGCACTTGACGCCCAGCTT	ND
Nanog	AGCTGTGTGCACTCAAGGAC	CGCTTGCACTTCATCCTTTGG	Spermatogonia
Ntn5	AGGCAACAACTACCCCTGCTAC	GAAACCTGGGCGTGCAGAACATA	Spermatid
Peg3	CGAGCATCGGAGGAGAAGCG	TCAAGAAGGTAGGGCTCCCG	Spermatogonia
Sox2	GGACAGCTACGCGCACATGA	CTGACGTCGTAGCGGTGCAT	ND
