# Supplementary material for: Transgenerational epigenetic effects imposed by neonicotinoid thiacloprid exposure
Source: Life Sci Alliance. 2023 Nov 16;7(2):e202302237. doi: 10.26508/lsa.202302237 (PMC10654101; doi:10.26508/lsa.202302237)
Supplement: Supplementary file 13 [file LSA-2023-02237_TableS13.xlsx]

## Sheet: Sheet1
sample	reads number	group
FMSV390	5.94E+07	cont1 F1
FMSV391	5.36E+06	cont2 F1
FMSV394	3.33E+07	cont3 F1
FMSV389	6.64E+07	treat 1 F1
FMSV392	4.75E+07	treat 2 F1
FMSV393	7.80E+07	treat 2 F1
FMSV445	4.96E+07	cont1 F3
FMSV446	6.85E+06	cont2 F3
FMSV447	5.74E+07	cont3 F3
FMSV448	5.94E+07	treat 1 F3
FMSV449	5.48E+07	treat 2 F3
FMSV450	9.26E+07	treat 2 F3
