# Supplementary material for: Transgenerational epigenetic effects imposed by neonicotinoid thiacloprid exposure
Source: Life Sci Alliance. 2023 Nov 16;7(2):e202302237. doi: 10.26508/lsa.202302237 (PMC10654101; doi:10.26508/lsa.202302237)
Supplement: Supplementary file 14 [file LSA-2023-02237_TableS14.xlsx]

## Sheet: Sheet1
region	forward	reverse
chr1_Vangl2	TTGAGGAGGGCGGGGTTGTA	CCGTCTCCCCAACAGCATCC	brain
chr16_Ephb3	CCAGAACAACTGGCTGCGGA	CCTTGCAGGAGCCAGGGATG	brain
chr5_Ephb4	CCTGCAGGTGGACACAGTGG	CCAGGCGCAGCGTCTTGATA	brain
chr5_Flt3	TGGGCACAGCATGGTGAGTG	CCGAATGTCTCCTGCGAGGC	brain
chr8_Fat1	ACGGGAGTGGTCTCGTCCAA	ACGCCAAGTTCAGGTTGCGA	brain
chr7_Ntn5	CCACGTGACGGTGCCATCTT	CTGAAACCTGGGCGTGCAGA	brain
chr8_Dlc1	CCGCGTCTTCGACTTGGTGT	CATCAGCGTCTGCTCCTCCG	brain
chr6_Hoxa3	GAAACCGCGGCCTCTATCCC	CGGGTCTCTGCGTGGAGTTC	brain
chr7_Peg3	CACTCTACGCACACACCCCG	CGAGCATCGGAGGAGAAGCG	brain
chr11_Lif	TCCAGTCCTAGTGGGGTGGC	CAACAGCCCGAGGGGTTCAG	ES
chr6_Nanog	CTGGCCAGCAGACCAGGTTC	TGGCAGTGGCAACCTCCTTG	ES
chr12_Esrrb	TCTCGTTTCCTGGGGGCAGA	ACGGCGTTTCAGGGACCAAG	ES
chr7_Mesdc1	CACTGGGTCAAGAGCACGCA	GCTTTGGTGGGCTTTGCCAC	ES
chr_13_Hormad1	TTTTGGCGGGAATAGTGGT	AAGCCGAAAATAAACATAATTTAC	testis
chr13_Ddx4	CCTGATGCTATTTGTTGTCCCC	CTTGGAAGGCAGAGGAGG	testis
chr14_Wnt5a	TGTTGGGGCTCTCTCAGCCT	TTGCCTGCCCCACACAGAAG	testis
chr15_Syce3	GGTGGCAGAGGAAGGAGGGA	CAATGAGGGCGAGAGGCCAG	testis
chr18_Smad2	AGCTCGAGGCCGAGAGGAAT	CGGGCAATGGGAAGTAGGGC	testis
chr19_Tdrd1	TTTGAGCGTCCGAGGCGAG		testis
		CTGACCACTCATGCTGGCGT
chr2_Spo11	GGCTCCGCATCCGCCATTAT	ACCATGGCCAACAGGGAAGC	testis
chr3_Sox2	GACCCAGGAAGGGATTACCAGC	TGCAGTGCGTGGCATACAGG	testis
chr4_Dmrtb1	GGTTCCGGCACCTAGAGCAC	TGCAGCTTCGGGAAGTGGTG	testis
chr5_Brdt	CCATAAAGGCGCCAGTCGCT	ATGAAGCAGTGCAGGACCGT	Testis
Major sat 3	GACGACTTGAAAAATGACGAAATC	CATATTCCAGGTCCTTCAGTGTGC	mouse satelite
Minor sat 3	CATGGAAAATGATAAAAACC	CATCTAATATGTTTCCTAACAGTGTGG	mouse satelite
Tel repeat 4	CGGTTTGTTTGGGTTTGGGTTTGGGTTTGGGTTTGGGTT	GGCTTCCCTTACCCTTACCCTTACCCTTACCCTTACCCT	telomere
Chr7_Cdkn1c	CGCTGCTACGCGCTATCACT	GCGTTTGCACAGCCTTCGAC	imprinted
Chr10_Plagl1	CACTCAGCTTGGGCTGGGAC	CAACTCCCCGAGCGTTCTCC	imprinted
(3) Yoshioka, H.; McCarrey, J. R.; Yamazaki, Y. Biol Reprod 2009, 80 (4), 804–812.
(4) Vasilishina, A.; Kropotov, A.; Spivak, I.; Bernadotte, A. Methods Mol Biol 2019, 1896, 39–44.
-4
