# Supplementary material for: Transgenerational epigenetic effects imposed by neonicotinoid thiacloprid exposure
Source: Life Sci Alliance. 2023 Nov 16;7(2):e202302237. doi: 10.26508/lsa.202302237 (PMC10654101; doi:10.26508/lsa.202302237)
Supplement: Supplementary file 15 [file LSA-2023-02237_TableS15.xlsx]

## Sheet: Sheet1
sample	number of reads	description
FMSV451	34200000	control F1
FMSV452	58300000	control F1
FMSV453	29600000	control F1
FMSV454	37700000	thia F1
FMSV455	60500000	thia F1
FMSV457	51700000	thia F1
FMSV458	42400000	control F2
FMSV459	30100000	control F2
FMSV460	61200000	control F2
FMSV461	38800000	thia F2
FMSV462	44200000	thia F2
FMSV463	35600000	thia F2
FMSV464	45500000	thia F2
FMSV465	34200000	control F3
FMSV466	43200000	control F3
FMSV467	34100000	control F3
FMSV468	27900000	thia F3
FMSV469	36600000	thia F3
FMSV470	38700000	thia F3
FMSV471	30900000	thia F3
FMSV472	68800000	Input
